# Supplementary material for: RNA-Seq analysis of the fruiting bodies and mycelia of angel-wing mushroom Pleurocybella porrigens that cause acute encephalopathy
Source: BMC Res Notes. 2024 Jul 24;17:204. doi: 10.1186/s13104-024-06860-2 (PMC11270884; doi:10.1186/s13104-024-06860-2)
Supplement: Supplementary file 2 — Supplementary Material 2 [file 13104_2024_6860_MOESM2_ESM.xlsx]

## Sheet: Whole Annotation Data
Gene_ID	logFC	logCPM	PValue	FDR	Mycelia_1	Mycelia_2	Mycelia_3	Fruiting bodies_1	Fruiting bodies_2	Fruiting bodies_3	blastn_Accession	blastn_evalue	blastn_annotation	blastx_Accession	blastx_evalue	blastx_annotation	GO_ID	GO_name	KO	KO_thrshld	KO_score	KO_E-value	KO definition
TRINITY_DN0_c0_g1	-0.219965	7.09224	0.210563	0.262844	17.782	20.637	24.008	16.837	20.109	22.647	N.A.	N.A.	N.A.	sp|F1SYH1|CY208_POSPM	1.74e-57	sp|F1SYH1|CY208_POSPM Cytochrome P450 monooxygenase 208 OS=Postia placenta (strain ATCC 44394 / Madison 698-R) OX=561896 GN=CYP208 PE=1 SV=1	GO:0055114,GO:0000103,GO:0004020,GO:0005506,GO:0005506,GO:0005515,GO:0005524,GO:0016705,GO:0016705,GO:0020037,GO:0020037,GO:0055114	obsolete oxidation-reduction process,sulfate assimilation,adenylylsulfate kinase activity,iron ion binding,iron ion binding,protein binding,ATP binding,oxidoreductase activity, acting on paired donors, with incorporation or reduction of molecular oxygen,oxidoreductase activity, acting on paired donors, with incorporation or reduction of molecular oxygen,heme binding,heme binding,obsolete oxidatio…	K15448	62.8	202.3	4.4e-60	multifunctional methyltransferase subunit TRM112
TRINITY_DN0_c0_g2	-0.220504	3.51706	0.829367	0.859703	8.629	10.929	8.905	11.38	11.626	0.29	N.A.	N.A.	N.A.	N.A.	N.A.	N.A.	N.A.	N.A.	N.A.	N.A.	N.A.	N.A.	N.A.
TRINITY_DN0_c1_g1	-2.98177	4.44245	0.0288144	0.0435922	13.161	15.845	16.529	2.501	2.708	0	N.A.	N.A.	N.A.	N.A.	N.A.	N.A.	GO:0051536	iron-sulfur cluster binding	N.A.	N.A.	N.A.	N.A.	N.A.
TRINITY_DN1000_c0_g1	-0.0156805	7.74008	0.9106	0.927999	44.262	41.027	40.01	39.065	42.687	45.914	N.A.	N.A.	N.A.	sp|P87121|TAF2_SCHPO	0	sp|P87121|TAF2_SCHPO Transcription initiation factor TFIID subunit 2 OS=Schizosaccharomyces pombe (strain 972 / ATCC 24843) OX=284812 GN=taf2 PE=3 SV=3	GO:0051082,GO:0001104,GO:0005515,GO:0005874,GO:0006357,GO:0007021,GO:0008237,GO:0008270,GO:0016592	unfolded protein binding,N.A.,protein binding,microtubule,regulation of transcription by RNA polymerase II,tubulin complex assembly,metallopeptidase activity,zinc ion binding,mediator complex	K17292,K03128	33.3,340.47	47.1,757.1	0.0000000000013,1.9E-227	tubulin-specific chaperone A,transcription initiation factor TFIID subunit 2
TRINITY_DN1000_c1_g1	-0.666251	0.398302	0.138459	0.180884	3.535	6.298	5.134	3.703	2.947	2.649	N.A.	N.A.	N.A.	N.A.	N.A.	N.A.	N.A.	N.A.	N.A.	N.A.	N.A.	N.A.	N.A.
TRINITY_DN1000_c1_g2	0.343432	9.6512	0.0274813	0.0418186	299.181	320.634	290.462	500.401	474.548	429.158	gi|2277897650|dbj|AP026540.1|	5.26e-67	Tricholoma matsutake DNA, chromosome 3, complete sequence	N.A.	N.A.	N.A.	GO:0046983,GO:0000276,GO:0004970,GO:0005234,GO:0005622,GO:0008152,GO:0015078,GO:0015986,GO:0016020,GO:0016301,GO:0016310,GO:0016774	protein dimerization activity,mitochondrial proton-transporting ATP synthase complex, coupling factor F(o),ionotropic glutamate receptor activity,extracellularly glutamate-gated ion channel activity,intracellular anatomical structure,metabolic process,proton transmembrane transporter activity,proton motive force-driven ATP synthesis,membrane,kinase activity,phosphorylation,phosphotransferase acti…	N.A.	N.A.	N.A.	N.A.	N.A.
TRINITY_DN1000_c2_g1	0.920151	3.53695	0.00377513	0.00675073	3.406	2.33	2.172	3.692	5.144	5.927	N.A.	N.A.	N.A.	N.A.	N.A.	N.A.	N.A.	N.A.	N.A.	N.A.	N.A.	N.A.	N.A.
TRINITY_DN1000_c3_g1	-0.217511	6.94401	0.134169	0.176218	59.072	51.038	55.893	46.991	46.102	50.562	N.A.	N.A.	N.A.	N.A.	N.A.	N.A.	GO:0008168,GO:0006412,GO:0006412,GO:0008168	methyltransferase activity,translation,translation,methyltransferase activity	K02863	92.27	202	9.8e-60	large subunit ribosomal protein L1
TRINITY_DN1000_c4_g1	-1.19534	0.287668	0.0411851	0.0602482	12.342	13.145	4.453	3.443	4.503	4.108	N.A.	N.A.	N.A.	N.A.	N.A.	N.A.	N.A.	N.A.	N.A.	N.A.	N.A.	N.A.	N.A.
TRINITY_DN1000_c5_g1	0.416656	7.24588	0.00684533	0.0117023	14.464	15.684	18.119	21.46	20.196	22.227	gi|170084448|ref|XM_001873413.1|	1.44e-174	Laccaria bicolor S238N-H82 hypothetical protein partial mRNA	sp|P34756|FAB1_YEAST	1.9e-96	sp|P34756|FAB1_YEAST 1-phosphatidylinositol 3-phosphate 5-kinase FAB1 OS=Saccharomyces cerevisiae (strain ATCC 204508 / S288c) OX=559292 GN=FAB1 PE=1 SV=3	GO:0046872,GO:0005524,GO:0006886,GO:0007165,GO:0008270,GO:0016032,GO:0016307,GO:0017137,GO:0044267,GO:0046488	metal ion binding,ATP binding,intracellular protein transport,signal transduction,zinc ion binding,viral process,obsolete phosphatidylinositol phosphate kinase activity,N.A.,N.A.,phosphatidylinositol metabolic process	K14798,K00921	91.47,224.17	195.1,1356.2	1.6E-57,0	protein LTV1,1-phosphatidylinositol-3-phosphate 5-kinase [EC:2.7.1.150]
TRINITY_DN1000_c6_g1	-0.451387	7.47162	0.00102515	0.00202461	83.114	77.585	80.701	58.187	53.106	59.736	N.A.	N.A.	N.A.	sp|P61203|CSN2_RAT	5.61e-154	sp|P61203|CSN2_RAT COP9 signalosome complex subunit 2 OS=Rattus norvegicus OX=10116 GN=Cops2 PE=1 SV=1	GO:0005515	protein binding	K17421,K12176	46.53,183.13	79.3,667.1	1.9E-22,2.2E-200	large subunit ribosomal protein L40,COP9 signalosome complex subunit 2
TRINITY_DN1000_c7_g1	0.108289	5.58024	0.514468	0.575376	30.568	27.844	32.386	28.043	33.269	35.37	N.A.	N.A.	N.A.	sp|Q9USR2|UBP10_SCHPO	2.04e-152	sp|Q9USR2|UBP10_SCHPO Probable mRNA-splicing protein ubp10 OS=Schizosaccharomyces pombe (strain 972 / ATCC 24843) OX=284812 GN=ubp10 PE=3 SV=1	GO:0036459,GO:0006511,GO:0008270	N.A.,ubiquitin-dependent protein catabolic process,zinc ion binding	K12847	213.9	634.6	1.7e-190	U4/U6.U5 tri-snRNP-associated protein 2
TRINITY_DN1000_c8_g1	-1.06401	11.8159	2.15603e-06	6.37091e-06	2056.92	2263.6	2493.02	1292.15	1113.7	824.715	N.A.	N.A.	N.A.	N.A.	N.A.	N.A.	GO:0046983,GO:0005634,GO:0006633,GO:0016020,GO:0016747	protein dimerization activity,nucleus,fatty acid biosynthetic process,membrane,acyltransferase activity, transferring groups other than amino-acyl groups	N.A.	N.A.	N.A.	N.A.	N.A.
TRINITY_DN1001_c0_g1	-0.397528	6.60073	0.00483288	0.00851456	25.493	24.482	21.863	17.714	18.543	17.7	gi|2234716825|ref|XM_047925813.1|	8.96e-66	Fomitopsis rosea HSF-type DNA-binding-domain-containing protein (C8Q71DRAFT_798399), partial mRNA	N.A.	N.A.	N.A.	GO:0043565,GO:0003700,GO:0005524,GO:0005634,GO:0006298,GO:0006355,GO:0030983	sequence-specific DNA binding,DNA-binding transcription factor activity,ATP binding,nucleus,mismatch repair,regulation of DNA-templated transcription,mismatched DNA binding	K15859	217.83	321.7	8.2e-96	osomolarity two-component system, response regulator SKN7
TRINITY_DN1001_c1_g1	-1.63625	7.5843	6.02706e-13	3.68097e-12	190.683	119.389	152.032	42.27	49.397	58.667	N.A.	N.A.	N.A.	N.A.	N.A.	N.A.	GO:0031683,GO:0003924,GO:0004871,GO:0005524,GO:0005525,GO:0007186,GO:0016301,GO:0016887,GO:0019001	G-protein beta/gamma-subunit complex binding,GTPase activity,obsolete signal transducer activity,ATP binding,GTP binding,G protein-coupled receptor signaling pathway,kinase activity,ATP hydrolysis activity,guanyl nucleotide binding	N.A.	N.A.	N.A.	N.A.	N.A.
TRINITY_DN1002_c0_g1	0.0883773	7.73849	0.551469	0.611106	135.324	138.188	137.366	127.666	136.87	152.654	N.A.	N.A.	N.A.	N.A.	N.A.	N.A.	GO:0005515	protein binding	N.A.	N.A.	N.A.	N.A.	N.A.
TRINITY_DN1003_c0_g1	0.340915	3.90994	0.150969	0.195694	29.482	35.08	30.323	28.909	30.245	36.15	N.A.	N.A.	N.A.	N.A.	N.A.	N.A.	GO:0098519,GO:0000103,GO:0003700,GO:0003723,GO:0003724,GO:0004020,GO:0004175,GO:0005515,GO:0005524,GO:0005634,GO:0006355,GO:0006511,GO:0016740,GO:0016787,GO:0016887,GO:0019773	obsolete nucleotide phosphatase activity, acting on free nucleotides,sulfate assimilation,DNA-binding transcription factor activity,RNA binding,RNA helicase activity,adenylylsulfate kinase activity,endopeptidase activity,protein binding,ATP binding,nucleus,regulation of DNA-templated transcription,ubiquitin-dependent protein catabolic process,transferase activity,hydrolase activity,ATP hydrolysis…	N.A.	N.A.	N.A.	N.A.	N.A.
TRINITY_DN1003_c1_g1	1.71428	4.39325	2.13991e-12	1.2349e-11	3.554	4.641	5.016	12.863	16.205	17.02	N.A.	N.A.	N.A.	N.A.	N.A.	N.A.	GO:0005515	protein binding	N.A.	N.A.	N.A.	N.A.	N.A.
TRINITY_DN1004_c0_g1	0.514611	5.43459	0.0360731	0.0534344	19.144	19.784	19.846	34.096	46.2	22.397	N.A.	N.A.	N.A.	sp|P19136|PEM4_PHACH	1.44e-129	sp|P19136|PEM4_PHACH Manganese peroxidase H4 OS=Phanerodontia chrysosporium OX=2822231 PE=1 SV=1	GO:0055114,GO:0003677,GO:0003824,GO:0004601,GO:0004672,GO:0005524,GO:0005664,GO:0006260,GO:0006468,GO:0006979,GO:0009103,GO:0016020,GO:0016773,GO:0020037	obsolete oxidation-reduction process,DNA binding,catalytic activity,peroxidase activity,protein kinase activity,ATP binding,nuclear origin of replication recognition complex,DNA replication,protein phosphorylation,response to oxidative stress,lipopolysaccharide biosynthetic process,membrane,phosphotransferase activity, alcohol group as acceptor,heme binding	K20205	256.6	337.3	4.8e-101	manganese peroxidase [EC:1.11.1.13]
TRINITY_DN1004_c1_g1	0.707167	0.65902	0.13702	0.179277	3.071	2.036	8.069	10.037	7.635	7.526	N.A.	N.A.	N.A.	sp|P19136|PEM4_PHACH	8.03e-74	sp|P19136|PEM4_PHACH Manganese peroxidase H4 OS=Phanerodontia chrysosporium OX=2822231 PE=1 SV=1	GO:0055114,GO:0003700,GO:0004601,GO:0006355,GO:0006979,GO:0008270,GO:0020037,GO:0043565	obsolete oxidation-reduction process,DNA-binding transcription factor activity,peroxidase activity,regulation of DNA-templated transcription,response to oxidative stress,zinc ion binding,heme binding,sequence-specific DNA binding	N.A.	N.A.	N.A.	N.A.	N.A.
TRINITY_DN1004_c1_g2	-0.180846	0.015146	0.731131	0.776047	5.983	8.647	4.871	4.396	4.709	5.757	N.A.	N.A.	N.A.	N.A.	N.A.	N.A.	N.A.	N.A.	N.A.	N.A.	N.A.	N.A.	N.A.
TRINITY_DN1004_c2_g1	-0.276594	3.26594	0.61444	0.670589	23.963	17.313	21.39	15.559	16.77	5.147	N.A.	N.A.	N.A.	N.A.	N.A.	N.A.	GO:0043565,GO:0006355,GO:0016021	sequence-specific DNA binding,regulation of DNA-templated transcription,N.A.	N.A.	N.A.	N.A.	N.A.	N.A.
TRINITY_DN1004_c3_g2	-1.166	4.17669	8.64774e-06	2.35068e-05	31.397	22.626	25.352	14.487	19.935	16.391	N.A.	N.A.	N.A.	sp|Q01387|RAS2_NEUCR	3.27e-56	sp|Q01387|RAS2_NEUCR Protein ras-2 OS=Neurospora crassa (strain ATCC 24698 / 74-OR23-1A / CBS 708.71 / DSM 1257 / FGSC 987) OX=367110 GN=ras-2 PE=3 SV=2	GO:0016021,GO:0003924,GO:0005525,GO:0005622,GO:0007264,GO:0015093,GO:0015684	N.A.,GTPase activity,GTP binding,intracellular anatomical structure,small GTPase mediated signal transduction,ferrous iron transmembrane transporter activity,N.A.	N.A.	N.A.	N.A.	N.A.	N.A.
TRINITY_DN1005_c0_g1	2.71995	5.69242	2.143e-10	1.00943e-09	2.873	2.604	3.008	21.027	26.787	8.545	N.A.	N.A.	N.A.	N.A.	N.A.	N.A.	GO:0098519,GO:0003676,GO:0003677,GO:0003723,GO:0003724,GO:0003924,GO:0003968,GO:0003968,GO:0004127,GO:0005524,GO:0005524,GO:0005525,GO:0006139,GO:0006576,GO:0006810,GO:0016787,GO:0016887,GO:0016887,GO:0019206,GO:0030674,GO:0051015,GO:0070526	obsolete nucleotide phosphatase activity, acting on free nucleotides,nucleic acid binding,DNA binding,RNA binding,RNA helicase activity,GTPase activity,RNA-dependent RNA polymerase activity,RNA-dependent RNA polymerase activity,cytidylate kinase activity,ATP binding,ATP binding,GTP binding,nucleobase-containing compound metabolic process,biogenic amine metabolic process,transport,hydrolase activi…	K11699	155.6	269.1	3.6e-80	RNA-dependent RNA polymerase [EC:2.7.7.48]
TRINITY_DN1005_c1_g1	-0.00391856	7.64937	0.979606	0.984536	28.04	28.564	32.095	29.57	29.136	28.724	gi|2033066743|ref|XM_041326010.1|	0	Suillus paluster putative RNA helicase (EDB91DRAFT_1349283), mRNA	sp|O75643|U520_HUMAN	0	sp|O75643|U520_HUMAN U5 small nuclear ribonucleoprotein 200 kDa helicase OS=Homo sapiens OX=9606 GN=SNRNP200 PE=1 SV=2	GO:0016787,GO:0003676,GO:0003676,GO:0003677,GO:0003677,GO:0005524,GO:0005524,GO:0006508,GO:0006810,GO:0008233,GO:0016020,GO:0016021,GO:0016787	hydrolase activity,nucleic acid binding,nucleic acid binding,DNA binding,DNA binding,ATP binding,ATP binding,proteolysis,transport,peptidase activity,membrane,N.A.,hydrolase activity	N.A.	N.A.	N.A.	N.A.	N.A.
TRINITY_DN1005_c2_g1	-1.50724	5.94956	5.72503e-16	4.47324e-15	212.039	197.817	231.434	90.907	64.688	66.972	N.A.	N.A.	N.A.	N.A.	N.A.	N.A.	GO:0043565,GO:0003677,GO:0005622,GO:0006366	sequence-specific DNA binding,DNA binding,intracellular anatomical structure,transcription by RNA polymerase II	K08065	101.03	219.4	4.5e-65	nuclear transcription Y subunit beta
TRINITY_DN1006_c0_g1	0.584644	5.76978	0.00039353	0.00083438	20.201	21.887	21.072	30.154	33.029	38.009	N.A.	N.A.	N.A.	N.A.	N.A.	N.A.	GO:0055085,GO:0016021,GO:0022857	transmembrane transport,N.A.,transmembrane transporter activity	N.A.	N.A.	N.A.	N.A.	N.A.
TRINITY_DN1007_c0_g1	0.0576774	2.7181	0.887839	0.909553	33.826	30.269	34.539	19.468	26.906	43.555	N.A.	N.A.	N.A.	N.A.	N.A.	N.A.	N.A.	N.A.	N.A.	N.A.	N.A.	N.A.	N.A.
TRINITY_DN1007_c1_g1	0.435643	4.31576	0.0325361	0.0486483	4.64	4.47	4.662	5.349	6.732	6.216	N.A.	N.A.	N.A.	sp|Q00808|HETE1_PODAS	8.18e-131	sp|Q00808|HETE1_PODAS Vegetative incompatibility protein HET-E-1 OS=Podospora anserina OX=2587412 GN=HET-E1 PE=4 SV=1	GO:0009288,GO:0000103,GO:0004020,GO:0005515,GO:0005524,GO:0005634,GO:0006355	bacterial-type flagellum,sulfate assimilation,adenylylsulfate kinase activity,protein binding,ATP binding,nucleus,regulation of DNA-templated transcription	K11293	327.93	355	4.4e-106	protein HIRA/HIR1
TRINITY_DN1007_c1_g2	0.997322	1.83669	0.000926292	0.00184635	8.945	10.437	11.122	19.262	22.349	18.6	N.A.	N.A.	N.A.	N.A.	N.A.	N.A.	N.A.	N.A.	N.A.	N.A.	N.A.	N.A.	N.A.
TRINITY_DN1007_c4_g1	-0.167425	1.5751	0.617584	0.67308	3.169	2.529	3.489	2.23	2.186	2.688	N.A.	N.A.	N.A.	N.A.	N.A.	N.A.	N.A.	N.A.	N.A.	N.A.	N.A.	N.A.	N.A.
TRINITY_DN10085_c0_g1	0.739511	0.853754	0.113248	0.15105	45.388	48.273	25.171	52.968	81.904	68.162	N.A.	N.A.	N.A.	N.A.	N.A.	N.A.	GO:0055114,GO:0016491	obsolete oxidation-reduction process,oxidoreductase activity	N.A.	N.A.	N.A.	N.A.	N.A.
TRINITY_DN1008_c0_g1	-0.337986	8.36067	0.0439344	0.0638186	421.64	459.523	404.102	291.908	227.888	289.297	gi|2086759361|ref|XM_043329654.1|	1.77e-68	Rhizoctonia solani chitin deacetylase (RhiXN_09838), partial mRNA	N.A.	N.A.	N.A.	N.A.	N.A.	N.A.	N.A.	N.A.	N.A.	N.A.
TRINITY_DN1008_c1_g1	-3.07474	5.92975	2.96758e-20	3.18135e-19	180.78	261.394	246.881	35.85	25.862	35.25	N.A.	N.A.	N.A.	N.A.	N.A.	N.A.	GO:0005515	protein binding	N.A.	N.A.	N.A.	N.A.	N.A.
TRINITY_DN1008_c2_g1	-2.01639	3.66651	3.87444e-06	1.10752e-05	75.047	91.573	71.795	18.417	8.962	25.486	N.A.	N.A.	N.A.	N.A.	N.A.	N.A.	N.A.	N.A.	N.A.	N.A.	N.A.	N.A.	N.A.
TRINITY_DN1008_c3_g1	-2.63097	5.76756	7.87896e-13	4.74451e-12	15.037	20.144	17.738	3.66	3.698	1.649	N.A.	N.A.	N.A.	N.A.	N.A.	N.A.	N.A.	N.A.	N.A.	N.A.	N.A.	N.A.	N.A.
TRINITY_DN1009_c0_g1	1.25189	4.57952	2.57082e-05	6.53704e-05	2.449	2.065	2.526	6.215	7.167	3.898	N.A.	N.A.	N.A.	N.A.	N.A.	N.A.	GO:0016787,GO:0005515,GO:0008152	hydrolase activity,protein binding,metabolic process	N.A.	N.A.	N.A.	N.A.	N.A.
TRINITY_DN1009_c1_g1	1.32253	6.91156	1.99759e-06	5.93129e-06	18.384	17.369	17.81	26.549	49.963	31.772	N.A.	N.A.	N.A.	N.A.	N.A.	N.A.	GO:0045226,GO:0008152,GO:0008831,GO:0016491	extracellular polysaccharide biosynthetic process,metabolic process,dTDP-4-dehydrorhamnose reductase activity,oxidoreductase activity	N.A.	N.A.	N.A.	N.A.	N.A.
TRINITY_DN100_c0_g1	0.626746	8.34435	2.97276e-05	7.47718e-05	57.038	61.806	57.811	107.841	105.874	103.102	gi|2033511312|ref|XM_041351568.1|	8.18e-150	Suillus clintonianus armadillo-type protein (DEU56DRAFT_773545), mRNA	sp|Q10475|IF4G_SCHPO	3.52e-96	sp|Q10475|IF4G_SCHPO Eukaryotic translation initiation factor 4 gamma OS=Schizosaccharomyces pombe (strain 972 / ATCC 24843) OX=284812 GN=tif471 PE=1 SV=1	GO:0006275,GO:0003677,GO:0003723,GO:0005515	regulation of DNA replication,DNA binding,RNA binding,protein binding	K03260	130.43	419.3	1.9e-125	translation initiation factor 4G
TRINITY_DN100_c1_g1	1.811	3.94736	2.56136e-08	9.71057e-08	5.026	8.079	7.16	29.202	22.513	17.66	N.A.	N.A.	N.A.	N.A.	N.A.	N.A.	GO:0055085,GO:0006812,GO:0008324	transmembrane transport,monoatomic cation transport,monoatomic cation transmembrane transporter activity	N.A.	N.A.	N.A.	N.A.	N.A.
TRINITY_DN100_c1_g2	2.08424	4.33904	1.60968e-10	7.71333e-10	4.433	3.987	4.262	23.972	17.129	11.833	N.A.	N.A.	N.A.	N.A.	N.A.	N.A.	GO:0055085,GO:0005216,GO:0006811,GO:0006812,GO:0006812,GO:0006812,GO:0006812,GO:0008324,GO:0008324,GO:0008324,GO:0008324,GO:0016020,GO:0016021,GO:0055085,GO:0055085,GO:0055085	transmembrane transport,monoatomic ion channel activity,monoatomic ion transport,monoatomic cation transport,monoatomic cation transport,monoatomic cation transport,monoatomic cation transport,monoatomic cation transmembrane transporter activity,monoatomic cation transmembrane transporter activity,monoatomic cation transmembrane transporter activity,monoatomic cation transmembrane transporter act…	N.A.	N.A.	N.A.	N.A.	N.A.
TRINITY_DN100_c2_g1	0.00241657	4.30499	0.995524	0.998315	39.227	37.779	38.855	34.269	32.029	42.106	N.A.	N.A.	N.A.	N.A.	N.A.	N.A.	GO:0016021,GO:0003779	N.A.,actin binding	N.A.	N.A.	N.A.	N.A.	N.A.
TRINITY_DN10108_c0_g1	0.264366	2.28367	0.523293	0.584048	3.041	2.604	3.08	3.541	5.405	2.808	N.A.	N.A.	N.A.	sp|F1SYD1|CY151_POSPM	6.9e-92	sp|F1SYD1|CY151_POSPM Cytochrome P450 monooxygenase 151 OS=Postia placenta (strain ATCC 44394 / Madison 698-R) OX=561896 GN=CYP151 PE=1 SV=1	GO:0055114,GO:0005506,GO:0005506,GO:0016705,GO:0016705,GO:0020037,GO:0020037,GO:0055114	obsolete oxidation-reduction process,iron ion binding,iron ion binding,oxidoreductase activity, acting on paired donors, with incorporation or reduction of molecular oxygen,oxidoreductase activity, acting on paired donors, with incorporation or reduction of molecular oxygen,heme binding,heme binding,obsolete oxidation-reduction process	K2332	2 48.0	3 77.	4 4.8e-2	2 aspirochlorine biosynthesis cytochrome P450 monooxygenase [EC:1.-.-.-]
TRINITY_DN1010_c0_g1	1.69697	5.60801	0.00300925	0.00547815	9.103	11.147	11.577	21.936	16.183	77.097	N.A.	N.A.	N.A.	N.A.	N.A.	N.A.	GO:0009405,GO:0003677,GO:0003735,GO:0005515,GO:0005576,GO:0005622,GO:0005634,GO:0005840,GO:0006412	obsolete pathogenesis,DNA binding,structural constituent of ribosome,protein binding,extracellular region,intracellular anatomical structure,nucleus,ribosome,translation	N.A.	N.A.	N.A.	N.A.	N.A.
TRINITY_DN10116_c0_g1	-3.13879	-0.416064	1.09791e-05	2.93882e-05	40.51	37.268	20.164	1.96	3.361	5.397	N.A.	N.A.	N.A.	N.A.	N.A.	N.A.	N.A.	N.A.	N.A.	N.A.	N.A.	N.A.	N.A.
TRINITY_DN1011_c0_g1	0.376098	3.50858	0.175546	0.224018	11.986	15.371	17.71	16.469	23.306	23.497	N.A.	N.A.	N.A.	N.A.	N.A.	N.A.	N.A.	N.A.	N.A.	N.A.	N.A.	N.A.	N.A.
TRINITY_DN1011_c0_g2	0.185358	1.8778	0.730957	0.775959	5.983	6.715	7.951	4.039	5.492	13.163	N.A.	N.A.	N.A.	N.A.	N.A.	N.A.	N.A.	N.A.	N.A.	N.A.	N.A.	N.A.	N.A.
TRINITY_DN1011_c1_g1	0.44277	4.31779	0.0609839	0.0861298	19.144	18.269	15.139	19.251	22.502	27.864	N.A.	N.A.	N.A.	N.A.	N.A.	N.A.	GO:0008270,GO:0006281	zinc ion binding,DNA repair	N.A.	N.A.	N.A.	N.A.	N.A.
TRINITY_DN1012_c0_g1	0.135096	6.61337	0.317546	0.378771	18.73	18.894	20.691	22.673	22.676	26.545	N.A.	N.A.	N.A.	sp|Q9H270|VPS11_HUMAN	2.11e-131	sp|Q9H270|VPS11_HUMAN Vacuolar protein sorting-associated protein 11 homolog OS=Homo sapiens OX=9606 GN=VPS11 PE=1 SV=1	GO:0031966,GO:0005199,GO:0005515,GO:0006886,GO:0008270,GO:0009277,GO:0016192	mitochondrial membrane,structural constituent of cell wall,protein binding,intracellular protein transport,zinc ion binding,fungal-type cell wall,vesicle-mediated transport	K20179,K18182	225.87,26.73	1158.6,107.6	0,3.6E-31	vacuolar protein sorting-associated protein 11,cytochrome c oxidase assembly protein subunit 16
TRINITY_DN1012_c1_g1	-0.508024	6.78072	0.000296223	0.000641529	44.588	41.037	39.155	30.523	27.602	27.095	N.A.	N.A.	N.A.	N.A.	N.A.	N.A.	GO:0051537,GO:0004190,GO:0005515,GO:0005515,GO:0016021,GO:0043231	2 iron, 2 sulfur cluster binding,aspartic-type endopeptidase activity,protein binding,protein binding,N.A.,intracellular membrane-bounded organelle	N.A.	N.A.	N.A.	N.A.	N.A.
TRINITY_DN1012_c2_g1	-1.24449	6.36395	6.07791e-05	0.000146563	1155.69	1145.56	1047.53	341.238	351.457	703.404	N.A.	N.A.	N.A.	N.A.	N.A.	N.A.	GO:0045263,GO:0015078,GO:0015986	proton-transporting ATP synthase complex, coupling factor F(o),proton transmembrane transporter activity,proton motive force-driven ATP synthesis	N.A.	N.A.	N.A.	N.A.	N.A.
TRINITY_DN1012_c3_g1	-0.686464	7.49897	2.10756e-05	5.42984e-05	215.86	202.921	202.283	123.53	110.627	147.267	N.A.	N.A.	N.A.	sp|B0DQB9|PURA1_LACBS	0	sp|B0DQB9|PURA1_LACBS Adenylosuccinate synthetase 1 OS=Laccaria bicolor (strain S238N-H82 / ATCC MYA-4686) OX=486041 GN=LACBIDRAFT_295311 PE=3 SV=1	GO:0006164,GO:0004019,GO:0005525	purine nucleotide biosynthetic process,adenylosuccinate synthase activity,GTP binding	K01939	96.07	335.2	3.5e-100	adenylosuccinate synthase [EC:6.3.4.4]
TRINITY_DN1013_c0_g1	0.514402	4.86108	0.00241723	0.00447729	10.347	11.119	11.849	14.866	15.182	14.932	N.A.	N.A.	N.A.	N.A.	N.A.	N.A.	GO:0005747,GO:0003677,GO:0005739	mitochondrial respiratory chain complex I,DNA binding,mitochondrion	N.A.	N.A.	N.A.	N.A.	N.A.
TRINITY_DN1013_c1_g1	0.48157	6.305	0.0102009	0.0168453	97.894	96.801	94.04	138.591	118.588	104.981	N.A.	N.A.	N.A.	N.A.	N.A.	N.A.	GO:0007010,GO:0003779,GO:0006952	cytoskeleton organization,actin binding,defense response	N.A.	N.A.	N.A.	N.A.	N.A.
TRINITY_DN1013_c2_g1	0.306757	5.59616	0.0781957	0.107901	15.304	17.303	16.838	23.625	19.565	17.55	N.A.	N.A.	N.A.	N.A.	N.A.	N.A.	GO:0035023,GO:0000775,GO:0005083,GO:0005089,GO:0005179,GO:0005576,GO:0005634,GO:0007049,GO:0007067	regulation of Rho protein signal transduction,chromosome, centromeric region,N.A.,N.A.,hormone activity,extracellular region,nucleus,cell cycle,N.A.	K19842	317.47	596.5	5.8e-179	RHO1 GDP-GTP exchange protein 1/2
TRINITY_DN1013_c3_g1	0.0748487	8.32922	0.70875	0.75697	109.011	123.708	108.588	91.47	117.881	139.651	N.A.	N.A.	N.A.	sp|O13982|YEC8_SCHPO	5.22e-75	sp|O13982|YEC8_SCHPO Uncharacterized WD repeat-containing protein C25H1.08c OS=Schizosaccharomyces pombe (strain 972 / ATCC 24843) OX=284812 GN=SPAC25H1.08c PE=4 SV=1	GO:0008757,GO:0005515	S-adenosylmethionine-dependent methyltransferase activity,protein binding	K14818	354.97	504.9	1.7e-151	ribosome assembly protein SQT1
TRINITY_DN1013_c4_g1	-2.11424	8.97797	9.01822e-34	2.06505e-32	679.748	661.024	562.259	91.416	96.858	104.421	N.A.	N.A.	N.A.	sp|Q00216|TIGA_ASPNG	3.09e-97	sp|Q00216|TIGA_ASPNG Protein disulfide-isomerase tigA OS=Aspergillus niger OX=5061 GN=tigA PE=2 SV=1	GO:0055114,GO:0005783,GO:0009055,GO:0015035,GO:0016209,GO:0016491,GO:0045454	obsolete oxidation-reduction process,endoplasmic reticulum,electron transfer activity,protein-disulfide reductase activity,antioxidant activity,oxidoreductase activity,cell redox homeostasis	K19619,K09584	122.9,268.5	149.8,284.5	7.5E-44,9.9E-85	tyrosyl-DNA phosphodiesterase 2 [EC:3.1.4.-],protein disulfide-isomerase A6 [EC:5.3.4.1]
TRINITY_DN1013_c5_g1	-0.0928097	9.09756	0.647618	0.700781	765.774	903.429	728.513	736.202	606.839	888.279	N.A.	N.A.	N.A.	N.A.	N.A.	N.A.	GO:0042742,GO:0005576	defense response to bacterium,extracellular region	N.A.	N.A.	N.A.	N.A.	N.A.
TRINITY_DN1014_c0_g1	0.796014	6.77714	5.33015e-07	1.70847e-06	73.349	60.272	65.825	100.739	120.839	115.965	N.A.	N.A.	N.A.	N.A.	N.A.	N.A.	GO:0016021,GO:0000921,GO:0005940	N.A.,septin ring assembly,septin ring	N.A.	N.A.	N.A.	N.A.	N.A.
TRINITY_DN1014_c1_g1	-0.743984	5.87784	6.05021e-08	2.16742e-07	87.339	90.579	73.958	42.866	51.17	50.122	N.A.	N.A.	N.A.	N.A.	N.A.	N.A.	GO:0016021	N.A.	N.A.	N.A.	N.A.	N.A.	N.A.
TRINITY_DN1015_c0_g1	-0.499563	2.87138	0.631154	0.685173	15.817	16.025	13.648	9.225	8.113	0.34	N.A.	N.A.	N.A.	N.A.	N.A.	N.A.	N.A.	N.A.	N.A.	N.A.	N.A.	N.A.	N.A.
TRINITY_DN1015_c1_g1	2.30369	5.59537	5.49944e-46	2.08955e-44	10.89	12.814	10.613	39.336	44.797	43.625	N.A.	N.A.	N.A.	sp|O94702|ERMP1_SCHPO	4.39e-171	sp|O94702|ERMP1_SCHPO Putative endoplasmic reticulum metallopeptidase 1 OS=Schizosaccharomyces pombe (strain 972 / ATCC 24843) OX=284812 GN=erm1 PE=3 SV=1	GO:0016787,GO:0008152	hydrolase activity,metabolic process	N.A.	N.A.	N.A.	N.A.	N.A.
TRINITY_DN1015_c2_g1	-0.65859	1.28803	0.347125	0.40903	9.725	8.742	10.968	10.416	9.777	1.519	gi|1557914073|ref|XM_027761819.1|	7.12e-53	Sparassis crispa Vacuolar protein sorting-associated protein (SCP_0905870), partial mRNA	N.A.	N.A.	N.A.	N.A.	N.A.	K12184	96.3	124.9	1.6e-36	ESCRT-I complex subunit VPS28
TRINITY_DN1015_c2_g2	-0.106768	4.17349	0.660878	0.713114	33.865	34.625	34.521	36.272	23.209	28.594	N.A.	N.A.	N.A.	N.A.	N.A.	N.A.	N.A.	N.A.	N.A.	N.A.	N.A.	N.A.	N.A.
TRINITY_DN1015_c3_g1	-0.546581	6.27531	0.00034903	0.000746295	63.811	58.075	71.087	46.655	43.372	40.977	N.A.	N.A.	N.A.	sp|Q9QYI3|DNJC7_MOUSE	1.58e-58	sp|Q9QYI3|DNJC7_MOUSE DnaJ homolog subfamily C member 7 OS=Mus musculus OX=10090 GN=Dnajc7 PE=1 SV=2	GO:0046983,GO:0000145,GO:0005198,GO:0005515,GO:0006890,GO:0006904,GO:0015031,GO:0042802	protein dimerization activity,exocyst,structural molecule activity,protein binding,retrograde vesicle-mediated transport, Golgi to endoplasmic reticulum,vesicle docking involved in exocytosis,protein transport,identical protein binding	K09527	335.13	400.8	7.7e-120	DnaJ homolog subfamily C member 7
TRINITY_DN10163_c0_g1	10.8615	2.7757	1.78491e-23	2.36894e-22	0	0	0	19.056	9.516	6.516	N.A.	N.A.	N.A.	sp|P56502|BAR3_SCHCM	4.98e-140	sp|P56502|BAR3_SCHCM Pheromone B alpha 3 receptor OS=Schizophyllum commune (strain H4-8 / FGSC 9210) OX=578458 GN=BAR3 PE=3 SV=2	GO:0046872,GO:0004932,GO:0007186,GO:0016021	metal ion binding,mating-type factor pheromone receptor activity,G protein-coupled receptor signaling pathway,N.A.	K0462	7 101.9	7 443.	9 2.8e-13	3 pheromone a factor receptor
TRINITY_DN1016_c0_g1	0.503357	6.50874	0.0163377	0.0259735	27.339	24.103	33.74	36.586	30.626	47.363	N.A.	N.A.	N.A.	sp|D4B1R0|GCP1_ARTBC	3.47e-102	sp|D4B1R0|GCP1_ARTBC Probable glutamate carboxypeptidase ARB_02390 OS=Arthroderma benhamiae (strain ATCC MYA-4681 / CBS 112371) OX=663331 GN=ARB_02390 PE=1 SV=1	GO:0009405,GO:0005576,GO:0008200	obsolete pathogenesis,extracellular region,ion channel inhibitor activity	N.A.	N.A.	N.A.	N.A.	N.A.
TRINITY_DN1016_c1_g1	0.778437	6.85425	3.26618e-08	1.2173e-07	202.196	199.029	207.662	342.743	370.903	316.652	gi|636608884|ref|XM_008037386.1|	1.49e-55	Trametes versicolor FP-101664 SS1 vacuolar assembly protein DID2 (TRAVEDRAFT_163153), mRNA	sp|O60074|DID2_SCHPO	3.75e-66	sp|O60074|DID2_SCHPO Vacuolar protein-sorting-associated protein 46 OS=Schizosaccharomyces pombe (strain 972 / ATCC 24843) OX=284812 GN=did2 PE=3 SV=2	GO:0015031	protein transport	K12197	102.8	140.2	3.9e-41	charged multivesicular body protein 1
TRINITY_DN1016_c2_g1	-0.768876	5.68814	1.51187e-07	5.17227e-07	61.313	65.5	72.859	37.366	39	39.748	N.A.	N.A.	N.A.	N.A.	N.A.	N.A.	GO:0055114,GO:0006520,GO:0006813,GO:0008152,GO:0008270,GO:0016491	obsolete oxidation-reduction process,amino acid metabolic process,potassium ion transport,metabolic process,zinc ion binding,oxidoreductase activity	N.A.	N.A.	N.A.	N.A.	N.A.
TRINITY_DN1016_c3_g1	0.158879	7.35748	0.24765	0.303189	31.999	31.888	31.604	37.907	34.791	33.321	N.A.	N.A.	N.A.	sp|P28745|RCC1_SCHPO	1.15e-66	sp|P28745|RCC1_SCHPO Protein pim1 OS=Schizosaccharomyces pombe (strain 972 / ATCC 24843) OX=284812 GN=pim1 PE=1 SV=2	GO:0055114,GO:0003896,GO:0005515,GO:0006269,GO:0016491,GO:0016706	obsolete oxidation-reduction process,DNA primase activity,protein binding,DNA replication, synthesis of RNA primer,oxidoreductase activity,2-oxoglutarate-dependent dioxygenase activity	K11493	323.4	415.8	1.8e-124	regulator of chromosome condensation
TRINITY_DN1016_c4_g1	-0.136905	6.09271	0.336905	0.39876	31.614	30.648	30.023	25.347	29.495	28.034	gi|597987742|ref|XM_007365065.1|	1.07e-101	Dichomitus squalens LYAD-421 SS1 vacuolar protein sorting-associated protein 60 (DICSQDRAFT_136004), mRNA	sp|Q4QQV8|CHMP5_RAT	2.19e-56	sp|Q4QQV8|CHMP5_RAT Charged multivesicular body protein 5 OS=Rattus norvegicus OX=10116 GN=Chmp5 PE=2 SV=1	GO:0051082,GO:0006457,GO:0007049,GO:0015031,GO:0016272,GO:0019028	unfolded protein binding,protein folding,cell cycle,protein transport,prefoldin complex,viral capsid	K12198	136.5	293.5	1e-87	charged multivesicular body protein 5
TRINITY_DN1016_c5_g1	-0.447635	6.31958	0.00358949	0.00644831	30.133	35.203	31.695	26.062	21.316	24.956	N.A.	N.A.	N.A.	sp|A0A1D3PCM3|SST_EMEND	1.35e-165	sp|A0A1D3PCM3|SST_EMEND Serine O-succinyltransferase OS=Emericella nidulans OX=162425 GN=CysA PE=1 SV=1	GO:0055114,GO:0004190,GO:0005750,GO:0006122,GO:0016020,GO:0016021,GO:0016491	obsolete oxidation-reduction process,aspartic-type endopeptidase activity,mitochondrial respiratory chain complex III,mitochondrial electron transport, ubiquinol to cytochrome c,membrane,N.A.,oxidoreductase activity	K00641	72.7	427.8	2.7e-128	homoserine O-acetyltransferase/O-succinyltransferase [EC:2.3.1.31 2.3.1.46]
TRINITY_DN1017_c0_g1	-0.585249	9.66371	0.000348526	0.000745403	189.696	200.061	200.229	144.438	116.348	129.797	N.A.	N.A.	N.A.	N.A.	N.A.	N.A.	GO:0019901,GO:0000079,GO:0004672,GO:0005524,GO:0005634,GO:0006397,GO:0006468	protein kinase binding,regulation of cyclin-dependent protein serine/threonine kinase activity,protein kinase activity,ATP binding,nucleus,mRNA processing,protein phosphorylation	K14557	115.83	292.9	3.8e-87	U3 small nucleolar RNA-associated protein 6
TRINITY_DN1017_c1_g1	0.629538	6.65049	0.00374911	0.0067056	43.64	41.681	39.592	88.98	83.645	47.183	N.A.	N.A.	N.A.	N.A.	N.A.	N.A.	GO:0055114,GO:0008270,GO:0016491	obsolete oxidation-reduction process,zinc ion binding,oxidoreductase activity	N.A.	N.A.	N.A.	N.A.	N.A.
TRINITY_DN1017_c1_g2	0.510054	7.23057	0.000677437	0.00137978	28.534	26.073	32.068	42.151	40.533	39.278	N.A.	N.A.	N.A.	sp|B0E2U2|VPS10_LACBS	0	sp|B0E2U2|VPS10_LACBS Vacuolar protein sorting/targeting protein 10 OS=Laccaria bicolor (strain S238N-H82 / ATCC MYA-4686) OX=486041 GN=VPS10 PE=3 SV=1	GO:0046983,GO:0003968,GO:0006355,GO:0019079,GO:0046914	protein dimerization activity,RNA-dependent RNA polymerase activity,regulation of DNA-templated transcription,viral genome replication,transition metal ion binding	N.A.	N.A.	N.A.	N.A.	N.A.
TRINITY_DN1017_c2_g1	-0.265399	6.53221	0.0690266	0.0962382	48.715	45.138	52.577	43.418	38.032	39.068	N.A.	N.A.	N.A.	N.A.	N.A.	N.A.	GO:0016192	vesicle-mediated transport	K26683	109	203.8	1.3e-60	vesicle transport protein GOT1
TRINITY_DN1017_c6_g1	-2.72139	4.18632	8.60208e-25	1.22701e-23	63.1	81.174	64.072	9.907	12.3	8.985	N.A.	N.A.	N.A.	N.A.	N.A.	N.A.	N.A.	N.A.	N.A.	N.A.	N.A.	N.A.	N.A.
TRINITY_DN10182_c0_g1	7.86506	-0.0804593	7.42381e-12	4.0604e-11	0	0	0	55.252	61.959	27.944	N.A.	N.A.	N.A.	N.A.	N.A.	N.A.	N.A.	N.A.	N.A.	N.A.	N.A.	N.A.	N.A.
TRINITY_DN1018_c0_g1	-1.57487	5.5477	1.08464e-06	3.33112e-06	114.116	109.028	104.835	25.823	24.177	59.816	N.A.	N.A.	N.A.	sp|O14123|NAH2_SCHPO	5.93e-115	sp|O14123|NAH2_SCHPO Probable Na(+)/H(+) antiporter C3A11.09 OS=Schizosaccharomyces pombe (strain 972 / ATCC 24843) OX=284812 GN=sod22 PE=1 SV=1	GO:0055085,GO:0005200,GO:0005882,GO:0006812,GO:0015299,GO:0016021	transmembrane transport,structural constituent of cytoskeleton,intermediate filament,monoatomic cation transport,obsolete solute:proton antiporter activity,N.A.	K24160	170.03	612.5	3.4e-184	sodium/hydrogen antiporter
TRINITY_DN1018_c1_g1	5.55093	8.98977	2.81269e-126	1.20763e-123	12.687	14.576	14.503	1109.24	1008.54	756.753	N.A.	N.A.	N.A.	sp|P09608|GAL1_KLULA	1.21e-59	sp|P09608|GAL1_KLULA Galactokinase OS=Kluyveromyces lactis (strain ATCC 8585 / CBS 2359 / DSM 70799 / NBRC 1267 / NRRL Y-1140 / WM37) OX=284590 GN=GAL1 PE=2 SV=2	GO:0016810,GO:0005524,GO:0005975	hydrolase activity, acting on carbon-nitrogen (but not peptide) bonds,ATP binding,carbohydrate metabolic process	K22278	123.97	148.9	9.2e-44	peptidoglycan-N-acetylglucosamine deacetylase [EC:3.5.1.104]
TRINITY_DN1019_c0_g1	-0.362357	7.63018	0.0104192	0.0171759	24.427	25.012	24.071	39.672	28.277	28.484	N.A.	N.A.	N.A.	N.A.	N.A.	N.A.	GO:0097197,GO:0001772,GO:0003677,GO:0003700,GO:0005634,GO:0006355,GO:0008686,GO:0009231,GO:0016021,GO:0043565	tetraspanin-enriched microdomain,immunological synapse,DNA binding,DNA-binding transcription factor activity,nucleus,regulation of DNA-templated transcription,3,4-dihydroxy-2-butanone-4-phosphate synthase activity,riboflavin biosynthetic process,N.A.,sequence-specific DNA binding	N.A.	N.A.	N.A.	N.A.	N.A.
TRINITY_DN1019_c1_g1	1.93281	7.40629	6.87943e-07	2.17263e-06	20.161	19.254	20.309	92.607	82.655	34.331	N.A.	N.A.	N.A.	sp|C4R360|PSD2_KOMPG	3.96e-69	sp|C4R360|PSD2_KOMPG Phosphatidylserine decarboxylase proenzyme 2 OS=Komagataella phaffii (strain GS115 / ATCC 20864) OX=644223 GN=PSD2 PE=3 SV=1	GO:0008654,GO:0004609	phospholipid biosynthetic process,phosphatidylserine decarboxylase activity	K01613	25.87	277.6	9.2e-83	phosphatidylserine decarboxylase [EC:4.1.1.65]
TRINITY_DN1019_c2_g1	-0.345177	6.08842	0.0207937	0.0324292	31.506	35.762	37.847	29.191	26.102	26.835	gi|170087941|ref|XM_001875159.1|	2.29e-58	Laccaria bicolor S238N-H82 hypothetical protein partial mRNA	N.A.	N.A.	N.A.	GO:0005515,GO:0005515	protein binding,protein binding	K19841,K19841	105105	270.7,158.1	1.7E-80,2.2E-46	protein STE50,protein STE50
TRINITY_DN101_c0_g1	1.02274	3.63005	7.99913e-06	2.18753e-05	2.853	2.737	3.371	5.446	6.003	5.927	N.A.	N.A.	N.A.	N.A.	N.A.	N.A.	GO:0008270,GO:0003723,GO:0003743,GO:0005737,GO:0006413	zinc ion binding,RNA binding,translation initiation factor activity,cytoplasm,translational initiation	N.A.	N.A.	N.A.	N.A.	N.A.
TRINITY_DN101_c0_g2	-0.654656	5.41952	0.00010972	0.000255192	74.484	65.064	65.698	46.612	36.499	44.455	N.A.	N.A.	N.A.	N.A.	N.A.	N.A.	N.A.	N.A.	N.A.	N.A.	N.A.	N.A.	N.A.
TRINITY_DN101_c0_g3	2.72195	2.53941	3.18507e-17	2.76134e-16	1.293	1.809	1.499	10.741	10.549	8.735	N.A.	N.A.	N.A.	N.A.	N.A.	N.A.	N.A.	N.A.	N.A.	N.A.	N.A.	N.A.	N.A.
TRINITY_DN1020_c0_g1	-0.57987	3.18024	0.0150464	0.0240827	33.49	30.231	29.205	22.813	21.958	24.256	N.A.	N.A.	N.A.	N.A.	N.A.	N.A.	N.A.	N.A.	N.A.	N.A.	N.A.	N.A.	N.A.
TRINITY_DN1020_c1_g1	0.234306	6.13622	0.13449	0.176503	28.445	27.683	35.584	34.745	36.89	37.259	N.A.	N.A.	N.A.	sp|O42945|DHX15_SCHPO	0	sp|O42945|DHX15_SCHPO Probable pre-mRNA-splicing factor ATP-dependent RNA helicase prp43 OS=Schizosaccharomyces pombe (strain 972 / ATCC 24843) OX=284812 GN=prp43 PE=3 SV=1	GO:0019079,GO:0003676,GO:0004386,GO:0005524,GO:0005525,GO:0006614,GO:0008026	viral genome replication,nucleic acid binding,helicase activity,ATP binding,GTP binding,SRP-dependent cotranslational protein targeting to membrane,N.A.	K12820	1003.63	1197.6	0	pre-mRNA-splicing factor ATP-dependent RNA helicase DHX15/PRP43 [EC:3.6.4.13]
TRINITY_DN1020_c2_g1	-1.13751	5.22138	0.00143551	0.00276385	19.885	25.836	49.233	15.754	12.529	14.742	N.A.	N.A.	N.A.	N.A.	N.A.	N.A.	GO:0055085,GO:0016021,GO:0016021,GO:0022857,GO:0055085	transmembrane transport,N.A.,N.A.,transmembrane transporter activity,transmembrane transport	N.A.	N.A.	N.A.	N.A.	N.A.
TRINITY_DN1020_c3_g1	0.0356445	8.64033	0.826189	0.857133	385.108	361.5	325.819	392.701	324.083	373.31	gi|1418845915|ref|XM_025513948.1|	8.86e-120	Ceraceosorus guamensis putative CDC12-septin (IE81DRAFT_323432), mRNA	sp|P48009|SPN4_SCHPO	1.57e-159	sp|P48009|SPN4_SCHPO Septin homolog spn4 OS=Schizosaccharomyces pombe (strain 972 / ATCC 24843) OX=284812 GN=spn4 PE=1 SV=1	GO:0043531,GO:0003924,GO:0005524,GO:0005525,GO:0005622,GO:0006576,GO:0007049,GO:0007264,GO:0015093,GO:0015684,GO:0016021,GO:0016887	ADP binding,GTPase activity,ATP binding,GTP binding,intracellular anatomical structure,biogenic amine metabolic process,cell cycle,small GTPase mediated signal transduction,ferrous iron transmembrane transporter activity,N.A.,N.A.,ATP hydrolysis activity	K16948	535.83	738.6	3e-222	cell division control protein 12
TRINITY_DN1021_c0_g1	0.135029	7.30825	0.326022	0.387481	37.282	36.311	34.394	39.206	35.368	41.127	N.A.	N.A.	N.A.	sp|Q10449|MU157_SCHPO	5.32e-103	sp|Q10449|MU157_SCHPO Meiotically up-regulated gene 157 protein OS=Schizosaccharomyces pombe (strain 972 / ATCC 24843) OX=284812 GN=mug157 PE=1 SV=1	GO:0016020,GO:0005515,GO:0006810,GO:0008565	membrane,protein binding,transport,obsolete protein transporter activity	K09704,K09704	79.97,79.97	339.5,105.7	2E-101,1.2E-30	uncharacterized protein,uncharacterized protein
TRINITY_DN1021_c1_g1	0.446348	7.50414	0.00307548	0.00558569	70.13	69.762	70.187	104.821	90.801	84.632	N.A.	N.A.	N.A.	sp|Q2UPZ7|DNPEP_ASPOR	3.19e-146	sp|Q2UPZ7|DNPEP_ASPOR Aspartyl aminopeptidase OS=Aspergillus oryzae (strain ATCC 42149 / RIB 40) OX=510516 GN=dapA PE=1 SV=1	GO:0008270,GO:0004177,GO:0005515,GO:0006508	zinc ion binding,aminopeptidase activity,protein binding,proteolysis	K14561	232.4	495.3	9.2e-149	U3 small nucleolar ribonucleoprotein protein IMP4
TRINITY_DN1021_c2_g1	-0.0988468	7.65659	0.49862	0.560425	55.281	51.067	60.173	51.517	68.027	50.262	N.A.	N.A.	N.A.	sp|P55251|LEUC_RHIPU	0	sp|P55251|LEUC_RHIPU 3-isopropylmalate dehydratase OS=Rhizomucor pusillus OX=4840 GN=LEUA PE=3 SV=1	GO:0008474,GO:0006464,GO:0008152	palmitoyl-(protein) hydrolase activity,N.A.,metabolic process	K01704,K01074	132.37,83.17	258.5,333.8	4E-77,9.3E-100	3-isopropylmalate/(R)-2-methylmalate dehydratase small subunit [EC:4.2.1.33 4.2.1.35],palmitoyl-protein thioesterase [EC:3.1.2.22]
TRINITY_DN1022_c0_g1	-2.79077	1.54583	2.93436e-11	1.50792e-10	13.033	14.727	12.949	1.7	1.131	2.868	N.A.	N.A.	N.A.	N.A.	N.A.	N.A.	N.A.	N.A.	N.A.	N.A.	N.A.	N.A.	N.A.
TRINITY_DN1022_c1_g1	2.28177	4.81996	1.37971e-25	2.0533e-24	4.325	4.091	3.698	23.885	31.061	23.677	N.A.	N.A.	N.A.	N.A.	N.A.	N.A.	GO:0098519,GO:0000166,GO:0003677,GO:0003723,GO:0003724,GO:0003924,GO:0004871,GO:0005524,GO:0005525,GO:0005622,GO:0006355,GO:0006810,GO:0007049,GO:0007059,GO:0007186,GO:0007264,GO:0008134,GO:0008152,GO:0015093,GO:0015684,GO:0016020,GO:0016021,GO:0016301,GO:0016817,GO:0016887,GO:0019001,GO:0031683,GO:0043531,GO:0043934,GO:0051301,GO:0070526	obsolete nucleotide phosphatase activity, acting on free nucleotides,nucleotide binding,DNA binding,RNA binding,RNA helicase activity,GTPase activity,obsolete signal transducer activity,ATP binding,GTP binding,intracellular anatomical structure,regulation of DNA-templated transcription,transport,cell cycle,chromosome segregation,G protein-coupled receptor signaling pathway,small GTPase mediated s…	N.A.	N.A.	N.A.	N.A.	N.A.
TRINITY_DN1022_c2_g1	-0.0732974	4.19975	0.767022	0.805382	16.844	13.761	20.845	17.79	13.747	17.99	N.A.	N.A.	N.A.	N.A.	N.A.	N.A.	GO:0042742,GO:0004672,GO:0005524,GO:0006468	defense response to bacterium,protein kinase activity,ATP binding,protein phosphorylation	N.A.	N.A.	N.A.	N.A.	N.A.
TRINITY_DN1023_c0_g1	0.335405	5.75375	0.0609361	0.086084	19.411	16.763	20.455	23.149	20.403	27.584	N.A.	N.A.	N.A.	sp|Q01877|HSP71_PUCGR	0	sp|Q01877|HSP71_PUCGR Heat shock protein HSS1 OS=Puccinia graminis OX=5297 GN=HSS1 PE=3 SV=1	GO:0016787,GO:0000902,GO:0003968	hydrolase activity,cell morphogenesis,RNA-dependent RNA polymerase activity	N.A.	N.A.	N.A.	N.A.	N.A.
TRINITY_DN1023_c1_g1	-2.09995	1.4705	0.00453662	0.00801892	4.226	3.798	4.652	0.271	2.48	8.545	N.A.	N.A.	N.A.	N.A.	N.A.	N.A.	GO:0006355,GO:0005634	regulation of DNA-templated transcription,nucleus	N.A.	N.A.	N.A.	N.A.	N.A.
TRINITY_DN1024_c0_g1	-2.98012	2.911	1.39351e-08	5.4515e-08	6.951	6.971	5.57	0.444	0.37	2.099	N.A.	N.A.	N.A.	N.A.	N.A.	N.A.	N.A.	N.A.	N.A.	N.A.	N.A.	N.A.	N.A.
TRINITY_DN1025_c0_g1	0.124616	8.20673	0.629543	0.683856	65.687	70.681	62.136	73.421	95.466	47.873	N.A.	N.A.	N.A.	sp|Q02293|FNTB_RAT	7.92e-66	sp|Q02293|FNTB_RAT Protein farnesyltransferase subunit beta OS=Rattus norvegicus OX=10116 GN=Fntb PE=1 SV=1	GO:0019028,GO:0003824,GO:0005515,GO:0006506,GO:0016021,GO:0017176	viral capsid,catalytic activity,protein binding,GPI anchor biosynthetic process,N.A.,phosphatidylinositol N-acetylglucosaminyltransferase activity	K05954	257.67	505.3	1e-151	protein farnesyltransferase subunit beta [EC:2.5.1.58]
TRINITY_DN1026_c0_g1	-0.513134	6.80321	0.000481635	0.00100481	63.663	58.7	59.446	36.478	44.677	42.576	N.A.	N.A.	N.A.	N.A.	N.A.	N.A.	GO:0035091,GO:0005515	phosphatidylinositol binding,protein binding	K17923	225.53	308.3	5.4e-92	sorting nexin-9/18/33
TRINITY_DN1027_c0_g1	-0.746846	5.21831	4.88638e-07	1.57446e-06	27.102	27.579	29.405	13.675	13.41	14.282	N.A.	N.A.	N.A.	N.A.	N.A.	N.A.	GO:0016705,GO:0016117	oxidoreductase activity, acting on paired donors, with incorporation or reduction of molecular oxygen,carotenoid biosynthetic process	K13121	53.3	107.9	3.5e-31	protein FRA10AC1
TRINITY_DN1027_c1_g1	-0.518122	7.99643	0.0212693	0.0330749	96.926	102.616	142.737	93.657	66.646	76.057	N.A.	N.A.	N.A.	N.A.	N.A.	N.A.	GO:0034258,GO:0016020,GO:0034257	nicotinamide riboside transport,membrane,nicotinamide riboside transmembrane transporter activity	N.A.	N.A.	N.A.	N.A.	N.A.
TRINITY_DN1028_c0_g1	-0.0161354	4.03291	0.947022	0.958632	6.645	5.758	4.471	5.89	5.101	5.307	N.A.	N.A.	N.A.	N.A.	N.A.	N.A.	GO:0030248,GO:0004553,GO:0005525,GO:0005576,GO:0005975,GO:0007264	cellulose binding,hydrolase activity, hydrolyzing O-glycosyl compounds,GTP binding,extracellular region,carbohydrate metabolic process,small GTPase mediated signal transduction	K19356	123.13	388.6	2.6e-116	lytic cellulose monooxygenase (C1-hydroxylating) [EC:1.14.99.54]
TRINITY_DN1028_c1_g1	0.0303288	6.69749	0.888032	0.909642	42.199	46.701	54.803	61.143	55.4	80.774	N.A.	N.A.	N.A.	N.A.	N.A.	N.A.	GO:0080009,GO:0003723,GO:0006396,GO:0008174	mRNA methylation,RNA binding,RNA processing,mRNA methyltransferase activity	K07126	63.67	98.7	2.2e-28	uncharacterized protein
TRINITY_DN10295_c0_g1	0.130842	4.58686	0.531282	0.591714	21.366	19.415	21.772	18.623	20.827	26.135	N.A.	N.A.	N.A.	sp|P0CO06|HAT1_CRYNJ	1.02e-128	sp|P0CO06|HAT1_CRYNJ Histone acetyltransferase type B catalytic subunit OS=Cryptococcus neoformans var. neoformans serotype D (strain JEC21 / ATCC MYA-565) OX=214684 GN=HAT1 PE=3 SV=1	GO:0016747,GO:0004402,GO:0004402,GO:0005634,GO:0006355,GO:0008080,GO:0016568,GO:0016568	acyltransferase activity, transferring groups other than amino-acyl groups,histone acetyltransferase activity,histone acetyltransferase activity,nucleus,regulation of DNA-templated transcription,N-acetyltransferase activity,N.A.,N.A.	K11303	107.93	281.5	6.7e-84	histone acetyltransferase 1 [EC:2.3.1.48]
TRINITY_DN10295_c1_g1	3.87456	4.08637	4.68838e-26	7.24085e-25	2.597	3.438	2.681	31.54	29.962	52.73	N.A.	N.A.	N.A.	N.A.	N.A.	N.A.	N.A.	N.A.	N.A.	N.A.	N.A.	N.A.	N.A.
TRINITY_DN10295_c2_g1	0.335876	4.93412	0.0358224	0.0531089	8.037	8.031	7.742	10.037	10.223	9.535	N.A.	N.A.	N.A.	N.A.	N.A.	N.A.	GO:0016020,GO:0008158	membrane,hedgehog receptor activity	N.A.	N.A.	N.A.	N.A.	N.A.
TRINITY_DN1029_c0_g1	1.68841	4.14205	3.24264e-09	1.36627e-08	1.58	1.942	2.354	4.526	5.677	10.254	N.A.	N.A.	N.A.	N.A.	N.A.	N.A.	N.A.	N.A.	N.A.	N.A.	N.A.	N.A.	N.A.
TRINITY_DN102_c0_g1	1.38355	5.80868	1.02282e-15	7.84891e-15	7.593	8.192	6.152	18.742	21.11	23.827	N.A.	N.A.	N.A.	sp|P31434|XYLS_ECOLI	0	sp|P31434|XYLS_ECOLI Alpha-xylosidase OS=Escherichia coli (strain K12) OX=83333 GN=yicI PE=1 SV=2	GO:0055085,GO:0004553,GO:0005975,GO:0016021,GO:0016852,GO:0019251	transmembrane transport,hydrolase activity, hydrolyzing O-glycosyl compounds,carbohydrate metabolic process,N.A.,sirohydrochlorin cobaltochelatase activity,anaerobic cobalamin biosynthetic process	K01811	619	673.5	2.2e-202	alpha-D-xyloside xylohydrolase [EC:3.2.1.177]
TRINITY_DN102_c10_g1	-0.938562	3.18189	0.000119458	0.000276716	8.59	8.438	6.924	4.753	7.45	5.227	N.A.	N.A.	N.A.	N.A.	N.A.	N.A.	N.A.	N.A.	N.A.	N.A.	N.A.	N.A.	N.A.
TRINITY_DN102_c11_g1	0.831508	6.48098	2.67632e-07	8.92835e-07	266.945	293.945	300.503	431.171	546.283	535.288	N.A.	N.A.	N.A.	N.A.	N.A.	N.A.	GO:0034220	monoatomic ion transmembrane transport	K02151	66.07	179.6	3.1e-53	V-type H+-transporting ATPase subunit F
TRINITY_DN102_c11_g2	-0.354477	5.72835	0.022573	0.0349504	72.006	69.582	74.076	59.746	47.722	59.367	N.A.	N.A.	N.A.	N.A.	N.A.	N.A.	GO:0030150,GO:0005744	protein import into mitochondrial matrix,TIM23 mitochondrial import inner membrane translocase complex	K17796	63.77	145.6	8.6e-43	mitochondrial import inner membrane translocase subunit TIM21
TRINITY_DN102_c12_g1	0.336284	1.35014	0.47588	0.538249	1.461	2.226	1.363	2.079	2.958	1.409	N.A.	N.A.	N.A.	N.A.	N.A.	N.A.	GO:0003677	DNA binding	N.A.	N.A.	N.A.	N.A.	N.A.
TRINITY_DN102_c12_g2	-0.232988	4.23544	0.286492	0.345617	27.26	23.525	26.234	18.461	22.632	25.795	N.A.	N.A.	N.A.	N.A.	N.A.	N.A.	N.A.	N.A.	N.A.	N.A.	N.A.	N.A.	N.A.
TRINITY_DN102_c13_g1	0.935356	0.691225	0.346275	0.408331	0.849	1.26	1.072	2.945	1.533	5.157	N.A.	N.A.	N.A.	N.A.	N.A.	N.A.	N.A.	N.A.	N.A.	N.A.	N.A.	N.A.	N.A.
TRINITY_DN102_c1_g1	0.612675	2.92198	0.160755	0.206988	8.955	6.828	5.47	17.768	21.186	5.497	N.A.	N.A.	N.A.	N.A.	N.A.	N.A.	GO:0016788,GO:0006397	hydrolase activity, acting on ester bonds,mRNA processing	K18328	127.67	274.1	1.3e-81	lariat debranching enzyme [EC:3.1.-.-]
TRINITY_DN102_c1_g2	3.40454	0.814648	2.56439e-07	8.57159e-07	0.75	0.53	0.373	8.186	6.786	2.708	N.A.	N.A.	N.A.	N.A.	N.A.	N.A.	GO:0016788,GO:0006397	hydrolase activity, acting on ester bonds,mRNA processing	K18328	127.67	206.5	3.8e-61	lariat debranching enzyme [EC:3.1.-.-]
TRINITY_DN102_c2_g1	0.548883	6.71615	0.0307594	0.0462734	68.254	61.844	62.972	119.817	192.782	166.806	N.A.	N.A.	N.A.	N.A.	N.A.	N.A.	GO:0016491,GO:0008152	oxidoreductase activity,metabolic process	N.A.	N.A.	N.A.	N.A.	N.A.
TRINITY_DN102_c3_g1	-1.02043	6.03838	4.05632e-11	2.06349e-10	64.601	63.549	67.852	29.754	36.281	36.799	N.A.	N.A.	N.A.	N.A.	N.A.	N.A.	GO:0030683,GO:0016020,GO:0019012,GO:0019064	N.A.,membrane,N.A.,fusion of virus membrane with host plasma membrane	N.A.	N.A.	N.A.	N.A.	N.A.
TRINITY_DN102_c4_g1	-2.61499	3.90725	0.205653	0.257464	29.472	35.809	25.134	0	0	14.332	N.A.	N.A.	N.A.	N.A.	N.A.	N.A.	N.A.	N.A.	N.A.	N.A.	N.A.	N.A.	N.A.
TRINITY_DN102_c4_g2	-10.4004	2.34483	2.66208e-43	9.1437e-42	12.184	11.412	9.896	0	0	0	N.A.	N.A.	N.A.	N.A.	N.A.	N.A.	N.A.	N.A.	N.A.	N.A.	N.A.	N.A.	N.A.
TRINITY_DN102_c6_g1	1.31777	7.8449	1.18151e-07	4.09264e-07	88.317	91.564	64.308	186.178	158.589	260.413	gi|597936743|ref|XM_007322654.1|	2.92e-86	Serpula lacrymans var. lacrymans S7.9 hypothetical protein (SERLADRAFT_477230), mRNA	sp|P62792|H4_PHACH	8.97e-60	sp|P62792|H4_PHACH Histone H4 OS=Phanerodontia chrysosporium OX=2822231 GN=H4.1 PE=3 SV=2	GO:0043565,GO:0003677,GO:0005515,GO:0005622,GO:0005634,GO:0006352	sequence-specific DNA binding,DNA binding,protein binding,intracellular anatomical structure,nucleus,DNA-templated transcription initiation	K11254	48.07	261.2	3.8e-78	histone H4
TRINITY_DN102_c7_g1	1.2199	8.68482	7.68381e-14	5.09111e-13	292.526	281.425	268.59	693.542	633.897	850.411	gi|2323729756|ref|XM_051577331.1|	2.02e-62	Gilbertella persicaria histone (B0P05DRAFT_534536), mRNA	sp|Q4PB04|H32_USTMA	4.43e-79	sp|Q4PB04|H32_USTMA Histone H3.2 OS=Ustilago maydis (strain 521 / FGSC 9021) OX=237631 GN=HHT2 PE=3 SV=3	GO:0043565,GO:0003677,GO:0005622	sequence-specific DNA binding,DNA binding,intracellular anatomical structure	K11253	220.97	352.7	2.8e-105	histone H3
TRINITY_DN102_c7_g2	0.967809	5.11549	0.00390193	0.00696733	40.49	32.759	29.551	50.337	48.288	100.963	gi|628842690|ref|XM_007772586.1|	1.06e-87	Coniophora puteana RWD-64-598 SS2 histone-like type 2 mRNA	sp|Q4PB04|H32_USTMA	1.52e-82	sp|Q4PB04|H32_USTMA Histone H3.2 OS=Ustilago maydis (strain 521 / FGSC 9021) OX=237631 GN=HHT2 PE=3 SV=3	GO:0043565,GO:0003677,GO:0005622	sequence-specific DNA binding,DNA binding,intracellular anatomical structure	K11253	220.97	352.7	2.8e-105	histone H3
TRINITY_DN102_c8_g1	-0.110242	6.25908	0.415164	0.478371	44.815	44.731	47.279	38.676	41.665	45.524	N.A.	N.A.	N.A.	N.A.	N.A.	N.A.	GO:0055085,GO:0005102,GO:0005577,GO:0005874,GO:0007021,GO:0007049,GO:0007165,GO:0007165,GO:0008855,GO:0015078,GO:0015991,GO:0016020,GO:0019089,GO:0030001,GO:0030168,GO:0030674,GO:0033179,GO:0046873,GO:0051082,GO:0051258	transmembrane transport,signaling receptor binding,fibrinogen complex,microtubule,tubulin complex assembly,cell cycle,signal transduction,signal transduction,exodeoxyribonuclease VII activity,proton transmembrane transporter activity,N.A.,membrane,obsolete transmission of virus,metal ion transport,platelet activation,protein-macromolecule adaptor activity,proton-transporting V-type ATPase, V0 dom…	K20643	329.2	496.4	6.6e-149	Rho GTPase-activating protein RGD1
TRINITY_DN102_c9_g1	-0.713761	6.90544	7.79058e-07	2.43885e-06	82.551	84.243	78.365	52.167	51.909	60.936	N.A.	N.A.	N.A.	N.A.	N.A.	N.A.	GO:0006508,GO:0004190	proteolysis,aspartic-type endopeptidase activity	N.A.	N.A.	N.A.	N.A.	N.A.
TRINITY_DN1030_c0_g1	1.27715	5.80383	1.12567e-16	9.38461e-16	8.461	8.221	9.605	20.832	21.284	19.399	gi|170097088|ref|XM_001879729.1|	1.26e-137	Laccaria bicolor S238N-H82 hypothetical protein partial mRNA	sp|P42837|FIG4_YEAST	2.31e-127	sp|P42837|FIG4_YEAST Polyphosphoinositide phosphatase OS=Saccharomyces cerevisiae (strain ATCC 204508 / S288c) OX=559292 GN=FIG4 PE=1 SV=1	GO:0042578,GO:0005319,GO:0006869,GO:0016021,GO:0042578	phosphoric ester hydrolase activity,lipid transporter activity,lipid transport,N.A.,phosphoric ester hydrolase activity	K22913,K06316	410.47,124.6	522.8,491.3	1.2E-156,2.4E-147	phosphatidylinositol 3,5-bisphosphate 5-phosphatase [EC:3.1.3.-],oligosaccharide translocation protein RFT1
TRINITY_DN1031_c0_g1	-0.599259	6.30912	0.000286874	0.0006238	83.548	83.911	87.352	48.843	58.924	66.043	N.A.	N.A.	N.A.	sp|O13903|RRP40_SCHPO	7.07e-58	sp|O13903|RRP40_SCHPO Exosome complex component rrp40 OS=Schizosaccharomyces pombe (strain 972 / ATCC 24843) OX=284812 GN=rrp40 PE=3 SV=1	N.A.	N.A.	K11344,K03681	38.83,98.13	97.2,298.2	6.6E-28,4.1E-89	chromatin modification-related protein EAF6,exosome complex component RRP40
TRINITY_DN1031_c0_g2	-0.357016	7.68588	0.0823286	0.113041	118.006	107.314	128.152	73.594	85.211	113.436	gi|2085331571|ref|XM_043186905.1|	8.5e-172	Guyanagaster necrorhizus MCA 3950 26S proteasome subunit P45 (BT62DRAFT_935282), mRNA	sp|P17980|PRS6A_HUMAN	0	sp|P17980|PRS6A_HUMAN 26S proteasome regulatory subunit 6A OS=Homo sapiens OX=9606 GN=PSMC3 PE=1 SV=3	GO:0016887,GO:0005524,GO:0006281,GO:0006310,GO:0009378,GO:0015979,GO:0015995,GO:0016787,GO:0016851	ATP hydrolysis activity,ATP binding,DNA repair,DNA recombination,four-way junction helicase activity,photosynthesis,chlorophyll biosynthetic process,hydrolase activity,magnesium chelatase activity	K03065	454.4	769.7	2.2e-231	26S proteasome regulatory subunit T5
TRINITY_DN1031_c1_g1	-0.472072	5.31234	0.00112382	0.00219773	31.891	32.4	29.66	21.882	20.457	22.168	N.A.	N.A.	N.A.	N.A.	N.A.	N.A.	N.A.	N.A.	N.A.	N.A.	N.A.	N.A.	N.A.
TRINITY_DN1031_c2_g1	1.36677	6.39673	1.5995e-18	1.5295e-17	13.24	14.396	14.984	33.641	34.149	40.767	N.A.	N.A.	N.A.	N.A.	N.A.	N.A.	N.A.	N.A.	N.A.	N.A.	N.A.	N.A.	N.A.
TRINITY_DN1031_c3_g1	-0.863102	4.60409	6.40924e-05	0.00015399	61.382	59.865	77.275	41.805	31.757	33.451	N.A.	N.A.	N.A.	N.A.	N.A.	N.A.	N.A.	N.A.	N.A.	N.A.	N.A.	N.A.	N.A.
TRINITY_DN1031_c4_g1	-0.93504	2.13701	0.00492726	0.00866128	3.584	4.29	4.116	2.165	2.48	1.459	N.A.	N.A.	N.A.	N.A.	N.A.	N.A.	GO:0042720	mitochondrial inner membrane peptidase complex	K22032,K19356	344.87,123.13	374.8,313.8	3.2E-112,1.2E-93	lytic cellulose monooxygenase (C4-dehydrogenating) [EC:1.14.99.56],lytic cellulose monooxygenase (C1-hydroxylating) [EC:1.14.99.54]
TRINITY_DN1032_c0_g1	-3.24218	0.625117	0.0167656	0.0266112	12.904	16.432	13.53	0	0	3.928	N.A.	N.A.	N.A.	N.A.	N.A.	N.A.	N.A.	N.A.	N.A.	N.A.	N.A.	N.A.	N.A.
TRINITY_DN1032_c0_g2	-1.53231	2.69442	0.00108826	0.00213402	16.34	18.411	16.456	3.292	3.73	9.405	N.A.	N.A.	N.A.	N.A.	N.A.	N.A.	N.A.	N.A.	N.A.	N.A.	N.A.	N.A.	N.A.
TRINITY_DN10333_c0_g1	-0.686855	5.00303	0.0896533	0.122238	518.487	772.751	386.001	459.138	224.582	371.461	gi|1509838879|ref|NC_039589.1|	1.49e-71	Hygrophorus russula strain SLZ1 mitochondrion, complete genome	N.A.	N.A.	N.A.	GO:0033177,GO:0015078,GO:0015991	proton-transporting two-sector ATPase complex, proton-transporting domain,proton transmembrane transporter activity,N.A.	K02128,K02110	91.6,68.87	106.9,69.4	7E-31,1.4E-19	F-type H+-transporting ATPase subunit c,F-type H+-transporting ATPase subunit c
TRINITY_DN10333_c0_g2	-0.603887	2.49532	0.108464	0.145211	1.945	1.392	2.281	1.678	0.979	1.029	gi|1778128042|ref|NC_045199.1|	0	Amanita muscaria mitochondrion, complete genome	sp|Q0H8X6|NU4M_USTMA	1.97e-163	sp|Q0H8X6|NU4M_USTMA NADH-ubiquinone oxidoreductase chain 4 OS=Ustilago maydis (strain 521 / FGSC 9021) OX=237631 GN=ND4 PE=3 SV=1	GO:0055114,GO:0008137,GO:0008137,GO:0055114	obsolete oxidation-reduction process,NADH dehydrogenase (ubiquinone) activity,NADH dehydrogenase (ubiquinone) activity,obsolete oxidation-reduction process	N.A.	N.A.	N.A.	N.A.	N.A.
TRINITY_DN1033_c0_g1	-0.422842	6.60369	0.0158683	0.0252804	19.539	19.851	16.493	13.957	12.072	16.211	N.A.	N.A.	N.A.	N.A.	N.A.	N.A.	GO:0043565,GO:0003700,GO:0005199,GO:0005576,GO:0005634,GO:0006355,GO:0008017,GO:0008200,GO:0009277,GO:0009405	sequence-specific DNA binding,DNA-binding transcription factor activity,structural constituent of cell wall,extracellular region,nucleus,regulation of DNA-templated transcription,microtubule binding,ion channel inhibitor activity,fungal-type cell wall,obsolete pathogenesis	N.A.	N.A.	N.A.	N.A.	N.A.
TRINITY_DN1033_c1_g1	-0.0344439	5.97132	0.851353	0.87878	13.359	15.437	15.62	13.675	12.181	17.16	N.A.	N.A.	N.A.	N.A.	N.A.	N.A.	GO:0032313,GO:0005097,GO:0005515,GO:0005634,GO:0006355	N.A.,N.A.,protein binding,nucleus,regulation of DNA-templated transcription	N.A.	N.A.	N.A.	N.A.	N.A.
TRINITY_DN1033_c2_g1	0.13868	2.85258	0.608536	0.665245	36.995	47.543	48.669	44.512	43.633	39.208	N.A.	N.A.	N.A.	N.A.	N.A.	N.A.	N.A.	N.A.	N.A.	N.A.	N.A.	N.A.	N.A.
TRINITY_DN1033_c3_g1	1.18272	4.44686	3.54404e-08	1.31572e-07	30.558	32.229	25.352	57.461	44.829	50.382	N.A.	N.A.	N.A.	N.A.	N.A.	N.A.	GO:0045893,GO:0005737,GO:0007349,GO:0008270,GO:0016020	positive regulation of DNA-templated transcription,cytoplasm,cellularization,zinc ion binding,membrane	N.A.	N.A.	N.A.	N.A.	N.A.
TRINITY_DN1033_c5_g1	-0.178995	6.23416	0.261908	0.318872	50.699	54.864	52.504	40.148	51.638	43.855	N.A.	N.A.	N.A.	N.A.	N.A.	N.A.	GO:0016021,GO:0000145,GO:0000921,GO:0005940,GO:0006886,GO:0006904,GO:0008855,GO:0015031,GO:0016020,GO:0016021	N.A.,exocyst,septin ring assembly,septin ring,intracellular protein transport,vesicle docking involved in exocytosis,exodeoxyribonuclease VII activity,protein transport,membrane,N.A.	K08493	75.03	202.8	4.8e-60	vesicle transport through interaction with t-SNAREs 1
TRINITY_DN1034_c0_g1	-1.44241	6.41849	2.21586e-07	7.45304e-07	24.752	26.452	18.583	16.934	12.094	4.977	N.A.	N.A.	N.A.	N.A.	N.A.	N.A.	GO:0016021,GO:0003954,GO:0004190,GO:0005672,GO:0005739,GO:0006367,GO:0008137,GO:0008982,GO:0009401,GO:0009523,GO:0009539,GO:0015979,GO:0016020,GO:0016020	N.A.,NADH dehydrogenase activity,aspartic-type endopeptidase activity,transcription factor TFIIA complex,mitochondrion,transcription initiation at RNA polymerase II promoter,NADH dehydrogenase (ubiquinone) activity,protein-N(PI)-phosphohistidine-sugar phosphotransferase activity,phosphoenolpyruvate-dependent sugar phosphotransferase system,photosystem II,photosystem II reaction center,photosynthe…	N.A.	N.A.	N.A.	N.A.	N.A.
TRINITY_DN1035_c0_g1	-0.542899	6.07007	0.000686057	0.00139667	73.793	71.666	59.519	49.092	49.93	44.915	N.A.	N.A.	N.A.	N.A.	N.A.	N.A.	GO:0016020	membrane	N.A.	N.A.	N.A.	N.A.	N.A.
TRINITY_DN1035_c1_g1	1.52415	3.6521	6.92203e-11	3.43779e-10	2.547	3.031	2.553	8.251	6.743	7.816	N.A.	N.A.	N.A.	N.A.	N.A.	N.A.	N.A.	N.A.	N.A.	N.A.	N.A.	N.A.	N.A.
TRINITY_DN1035_c2_g1	-2.38599	2.21193	0.0342046	0.0509038	35.327	47.468	41.472	10.903	13.453	0	N.A.	N.A.	N.A.	N.A.	N.A.	N.A.	N.A.	N.A.	N.A.	N.A.	N.A.	N.A.	N.A.
TRINITY_DN1035_c2_g2	-0.306204	2.89896	0.254158	0.310405	13.359	12.681	10.241	9.907	9.832	8.615	N.A.	N.A.	N.A.	N.A.	N.A.	N.A.	GO:0016787,GO:0003735,GO:0005622,GO:0005840,GO:0006412	hydrolase activity,structural constituent of ribosome,intracellular anatomical structure,ribosome,translation	K20522,K17879	115.47,161.13	121.7,207.9	2.7E-35,9.1E-62	LAS seventeen-binding protein 1/2,peroxisomal coenzyme A diphosphatase NUDT7 [EC:3.6.1.-]
TRINITY_DN10376_c0_g1	-2.31377	0.567246	0.0540101	0.077079	0.997	1.165	1.727	0	0.065	0.7	N.A.	N.A.	N.A.	N.A.	N.A.	N.A.	GO:0043531,GO:0005515,GO:0008168,GO:0016817	ADP binding,protein binding,methyltransferase activity,hydrolase activity, acting on acid anhydrides	N.A.	N.A.	N.A.	N.A.	N.A.
TRINITY_DN10376_c0_g3	-4.8062	-0.259694	2.69956e-07	8.99191e-07	0.533	0.663	1.354	0	0	0.08	N.A.	N.A.	N.A.	N.A.	N.A.	N.A.	GO:0055085,GO:0005515,GO:0016020,GO:0030001,GO:0045892,GO:0046873	transmembrane transport,protein binding,membrane,metal ion transport,negative regulation of DNA-templated transcription,metal ion transmembrane transporter activity	N.A.	N.A.	N.A.	N.A.	N.A.
TRINITY_DN1037_c0_g1	-0.816231	3.91035	0.00585137	0.0101384	23.291	27.891	25.816	10.513	7.972	12.233	N.A.	N.A.	N.A.	N.A.	N.A.	N.A.	GO:0075521,GO:0019028,GO:0019076,GO:0030430,GO:0042025,GO:0044163,GO:0046718	microtubule-dependent intracellular transport of viral material towards nucleus,viral capsid,viral release from host cell,host cell cytoplasm,host cell nucleus,host cytoskeleton,viral entry into host cell	N.A.	N.A.	N.A.	N.A.	N.A.
TRINITY_DN1037_c1_g1	-0.149249	6.50116	0.332342	0.394065	98.95	111.31	93.604	96.256	91.758	81.804	N.A.	N.A.	N.A.	sp|P0CR60|SNX3_CRYNJ	1.31e-60	sp|P0CR60|SNX3_CRYNJ Sorting nexin-3 OS=Cryptococcus neoformans var. neoformans serotype D (strain JEC21 / ATCC MYA-565) OX=214684 GN=SNX3 PE=3 SV=1	N.A.	N.A.	N.A.	N.A.	N.A.	N.A.	N.A.
TRINITY_DN1038_c0_g1	-1.72982	2.49732	1.51486e-09	6.59305e-09	5.914	5.455	6.624	1.678	1.784	1.949	N.A.	N.A.	N.A.	N.A.	N.A.	N.A.	N.A.	N.A.	N.A.	N.A.	N.A.	N.A.	N.A.
TRINITY_DN1038_c1_g1	-2.01131	7.57837	2.5641e-43	8.84253e-42	252.006	290.858	265.182	41.285	47.788	52.231	N.A.	N.A.	N.A.	sp|A8NSD1|THI4_COPC7	9.05e-171	sp|A8NSD1|THI4_COPC7 Thiamine thiazole synthase OS=Coprinopsis cinerea (strain Okayama-7 / 130 / ATCC MYA-4618 / FGSC 9003) OX=240176 GN=CC1G_04976 PE=3 SV=2	GO:0055114,GO:0004222,GO:0005515,GO:0005515,GO:0006508,GO:0008033,GO:0016117,GO:0016491,GO:0016705,GO:0050660	obsolete oxidation-reduction process,metalloendopeptidase activity,protein binding,protein binding,proteolysis,tRNA processing,carotenoid biosynthetic process,oxidoreductase activity,oxidoreductase activity, acting on paired donors, with incorporation or reduction of molecular oxygen,flavin adenine dinucleotide binding	K06693,K03146	83.23,348	230.2,548.6	1.8E-68,6E-165	26S proteasome regulatory subunit N4,cysteine-dependent adenosine diphosphate thiazole synthase [EC:2.4.2.60]
TRINITY_DN1038_c2_g1	-0.966201	6.68829	2.32122e-10	1.08979e-09	30.913	32.589	37.011	17.151	18.315	16.231	N.A.	N.A.	N.A.	N.A.	N.A.	N.A.	GO:0035091,GO:0005515	phosphatidylinositol binding,protein binding	N.A.	N.A.	N.A.	N.A.	N.A.
TRINITY_DN1038_c3_g1	-1.12775	9.21368	3.39556e-07	1.11502e-06	256.913	196.945	238.331	84.346	111.41	125.769	gi|1919738209|ref|XM_036779260.1|	0	Pleurotus ostreatus uncharacterized protein (PC9H_009762), partial mRNA	sp|Q9T095|OPT6_ARATH	1.37e-78	sp|Q9T095|OPT6_ARATH Oligopeptide transporter 6 OS=Arabidopsis thaliana OX=3702 GN=OPT6 PE=2 SV=1	GO:0055085,GO:0055085	transmembrane transport,transmembrane transport	N.A.	N.A.	N.A.	N.A.	N.A.
TRINITY_DN1039_c0_g1	2.17947	5.93343	1.29971e-39	3.80907e-38	11.285	11.062	13.003	44.782	43.47	39.468	N.A.	N.A.	N.A.	N.A.	N.A.	N.A.	GO:0042742,GO:0005576,GO:0005576,GO:0005886,GO:0006810,GO:0006952,GO:0015743	defense response to bacterium,extracellular region,extracellular region,plasma membrane,transport,defense response,malate transport	N.A.	N.A.	N.A.	N.A.	N.A.
TRINITY_DN103_c0_g1	1.89558	6.59227	1.86782e-29	3.47165e-28	10.337	12.378	10.15	35.417	27.146	31.482	N.A.	N.A.	N.A.	sp|Q09764|YA7B_SCHPO	4.4e-152	sp|Q09764|YA7B_SCHPO Uncharacterized protein C24H6.11c OS=Schizosaccharomyces pombe (strain 972 / ATCC 24843) OX=284812 GN=SPAC24H6.11c PE=4 SV=1	GO:0042600,GO:0005089,GO:0005213,GO:0005576,GO:0007304,GO:0008168,GO:0008272,GO:0008272,GO:0015116,GO:0015116,GO:0016021,GO:0016021,GO:0035023	egg chorion,N.A.,structural constituent of egg chorion,extracellular region,chorion-containing eggshell formation,methyltransferase activity,sulfate transport,sulfate transport,sulfate transmembrane transporter activity,sulfate transmembrane transporter activity,N.A.,N.A.,regulation of Rho protein signal transduction	N.A.	N.A.	N.A.	N.A.	N.A.
TRINITY_DN103_c1_g1	-1.10357	5.2679	1.35547e-10	6.53533e-10	21.089	20.447	17.565	8.196	9.755	8.765	N.A.	N.A.	N.A.	N.A.	N.A.	N.A.	N.A.	N.A.	N.A.	N.A.	N.A.	N.A.	N.A.
TRINITY_DN103_c2_g1	0.556999	1.55544	0.181523	0.230719	1.925	2.093	1.527	1.927	2.425	3.948	N.A.	N.A.	N.A.	N.A.	N.A.	N.A.	GO:0016788,GO:0006505,GO:0006886,GO:0008152,GO:0016787	hydrolase activity, acting on ester bonds,GPI anchor metabolic process,intracellular protein transport,metabolic process,hydrolase activity	N.A.	N.A.	N.A.	N.A.	N.A.
TRINITY_DN103_c3_g1	-0.100946	10.3832	0.609075	0.665749	296.041	282.258	375.206	309.784	252.456	318.89	gi|630358566|ref|XM_007870367.1|	0	Gloeophyllum trabeum ATCC 11539 hypothetical protein mRNA	sp|B2WKX9|MEP_PYRTR	1.57e-111	sp|B2WKX9|MEP_PYRTR Extracellular metalloproteinase OS=Pyrenophora tritici-repentis (strain Pt-1C-BFP) OX=426418 GN=MEP PE=2 SV=1	GO:0031683,GO:0003924,GO:0004222,GO:0004871,GO:0005515,GO:0005524,GO:0005525,GO:0005615,GO:0005622,GO:0005634,GO:0005737,GO:0007049,GO:0007186,GO:0007264,GO:0008270,GO:0016740,GO:0019001	G-protein beta/gamma-subunit complex binding,GTPase activity,metalloendopeptidase activity,obsolete signal transducer activity,protein binding,ATP binding,GTP binding,extracellular space,intracellular anatomical structure,nucleus,cytoplasm,cell cycle,G protein-coupled receptor signaling pathway,small GTPase mediated signal transduction,zinc ion binding,transferase activity,guanyl nucleotide bindi…	K07910,K01417	270.4,240.87	307636	8.9E-92,7.5E-191	Ras-related protein Rab-18,extracellular elastinolytic metalloproteinase [EC:3.4.24.-]
TRINITY_DN1040_c0_g1	-1.60762	3.75049	1.57327e-06	4.73524e-06	69.044	55.717	51.35	12.993	14.747	31.982	N.A.	N.A.	N.A.	N.A.	N.A.	N.A.	N.A.	N.A.	N.A.	N.A.	N.A.	N.A.	N.A.
TRINITY_DN1040_c1_g1	-0.202808	8.5399	0.335671	0.397683	227.886	181.281	193.823	200.34	196.827	129.977	N.A.	N.A.	N.A.	sp|Q54HY8|BCS1A_DICDI	6.96e-62	sp|Q54HY8|BCS1A_DICDI Probable mitochondrial chaperone BCS1-A OS=Dictyostelium discoideum OX=44689 GN=bcs1la PE=3 SV=1	GO:0050840,GO:0000166,GO:0000398,GO:0003677,GO:0004813,GO:0005524,GO:0005524,GO:0005576,GO:0005634,GO:0005669,GO:0005681,GO:0005944,GO:0006281,GO:0006310,GO:0006338,GO:0006352,GO:0006419,GO:0006811,GO:0008643,GO:0009378,GO:0015649,GO:0016020,GO:0016021,GO:0016021,GO:0016887,GO:0046411,GO:0046935	extracellular matrix binding,nucleotide binding,mRNA splicing, via spliceosome,DNA binding,alanine-tRNA ligase activity,ATP binding,ATP binding,extracellular region,nucleus,transcription factor TFIID complex,spliceosomal complex,phosphatidylinositol 3-kinase complex, class IB,DNA repair,DNA recombination,chromatin remodeling,DNA-templated transcription initiation,alanyl-tRNA aminoacylation,monoat…	K08900	143.47	387	1.1e-115	mitochondrial chaperone BCS1
TRINITY_DN1040_c2_g1	-0.0296662	6.14433	0.893239	0.914103	38.18	53.595	36.447	46.591	37.032	35.23	N.A.	N.A.	N.A.	sp|D4AK94|A4696_ARTBC	2.36e-63	sp|D4AK94|A4696_ARTBC Uncharacterized secreted protein ARB_04696 OS=Arthroderma benhamiae (strain ATCC MYA-4681 / CBS 112371) OX=663331 GN=ARB_04696 PE=1 SV=1	N.A.	N.A.	N.A.	N.A.	N.A.	N.A.	N.A.
TRINITY_DN1040_c3_g1	-0.306808	4.64777	0.376025	0.438713	16.962	21.432	11.368	10.589	12.703	18.709	N.A.	N.A.	N.A.	sp|A0A0C2WKN2|IBOF_AMAMK	8.62e-156	sp|A0A0C2WKN2|IBOF_AMAMK Flavin-containing monooxygenase iboF OS=Amanita muscaria (strain Koide BX008) OX=946122 GN=iboF PE=2 SV=1	GO:0055114,GO:0004499,GO:0016491,GO:0050660,GO:0050661	obsolete oxidation-reduction process,N,N-dimethylaniline monooxygenase activity,oxidoreductase activity,flavin adenine dinucleotide binding,NADP binding	N.A.	N.A.	N.A.	N.A.	N.A.
TRINITY_DN1041_c0_g1	-2.33878	2.21059	1.23578e-11	6.60338e-11	7.889	8.221	5.852	1.808	1.773	1.609	N.A.	N.A.	N.A.	N.A.	N.A.	N.A.	N.A.	N.A.	N.A.	N.A.	N.A.	N.A.	N.A.
TRINITY_DN10420_c0_g1	8.0017	0.0350436	3.7416e-14	2.54589e-13	0	0	0	5.988	3.948	3.508	N.A.	N.A.	N.A.	N.A.	N.A.	N.A.	GO:1902208,GO:0003677,GO:0045893	regulation of bacterial-type flagellum assembly,DNA binding,positive regulation of DNA-templated transcription	N.A.	N.A.	N.A.	N.A.	N.A.
TRINITY_DN1042_c0_g1	-0.330387	6.32072	0.0168402	0.0267049	34.32	30.818	32.186	26.062	27.08	24.076	N.A.	N.A.	N.A.	N.A.	N.A.	N.A.	N.A.	N.A.	N.A.	N.A.	N.A.	N.A.	N.A.
TRINITY_DN1042_c0_g2	-0.284027	8.41283	0.258488	0.314931	253.3	224.875	196.267	219.213	197.143	124.28	N.A.	N.A.	N.A.	sp|O14466|DPM1_SCHPO	7.69e-81	sp|O14466|DPM1_SCHPO Dolichol-phosphate mannosyltransferase OS=Schizosaccharomyces pombe (strain 972 / ATCC 24843) OX=284812 GN=dpm1 PE=2 SV=1	GO:0005515	protein binding	N.A.	N.A.	N.A.	N.A.	N.A.
TRINITY_DN1042_c1_g1	1.03144	5.77157	3.36365e-13	2.10523e-12	20.033	20.22	20.273	44.252	37.945	41.177	gi|2321473984|gb|CP107701.1|	4.18e-65	Lyophyllum decastes strain LRG-d1-1 chromosome 1	sp|Q09898|SID2_SCHPO	1.43e-143	sp|Q09898|SID2_SCHPO Serine/threonine-protein kinase sid2 OS=Schizosaccharomyces pombe (strain 972 / ATCC 24843) OX=284812 GN=sid2 PE=1 SV=1	GO:0006468,GO:0001664,GO:0004672,GO:0004672,GO:0005524,GO:0005524,GO:0006468	protein phosphorylation,G protein-coupled receptor binding,protein kinase activity,protein kinase activity,ATP binding,ATP binding,protein phosphorylation	N.A.	N.A.	N.A.	N.A.	N.A.
TRINITY_DN1042_c2_g1	0.534555	4.27983	0.00600343	0.0103788	14.218	14.074	14.775	19.067	22.23	20.438	N.A.	N.A.	N.A.	N.A.	N.A.	N.A.	N.A.	N.A.	N.A.	N.A.	N.A.	N.A.	N.A.
TRINITY_DN10436_c0_g1	-0.638661	0.311351	0.648383	0.701306	3.021	2.169	3.017	0	0.196	6.197	N.A.	N.A.	N.A.	N.A.	N.A.	N.A.	N.A.	N.A.	N.A.	N.A.	N.A.	N.A.	N.A.
TRINITY_DN1043_c0_g1	0.932195	4.84998	3.96658e-08	1.45872e-07	33.944	29.663	32.549	60.125	58.489	64.184	N.A.	N.A.	N.A.	N.A.	N.A.	N.A.	GO:0016021	N.A.	K13348	178.27	183.4	3.4e-54	protein Mpv17
TRINITY_DN1043_c0_g2	-0.35036	4.56142	0.0849874	0.116319	10.801	11.346	13.685	8.759	8.82	10.314	N.A.	N.A.	N.A.	sp|O60161|UTP4_SCHPO	1.83e-66	sp|O60161|UTP4_SCHPO U3 small nucleolar RNA-associated protein 4 OS=Schizosaccharomyces pombe (strain 972 / ATCC 24843) OX=284812 GN=utp4 PE=3 SV=1	GO:0005515	protein binding	K14548	193.6	684.9	7e-206	U3 small nucleolar RNA-associated protein 4
TRINITY_DN1043_c1_g1	-1.12144	6.98118	1.65158e-10	7.90529e-10	418.293	423.439	352.725	164.242	185.995	213.959	N.A.	N.A.	N.A.	N.A.	N.A.	N.A.	N.A.	N.A.	N.A.	N.A.	N.A.	N.A.	N.A.
TRINITY_DN1044_c0_g1	1.46223	7.0671	4.08121e-11	2.07369e-10	30.133	31.102	38.556	75.63	108.049	88.22	N.A.	N.A.	N.A.	N.A.	N.A.	N.A.	GO:0019028,GO:0003677,GO:0003700,GO:0005198,GO:0005622,GO:0006352,GO:0006355,GO:0008270,GO:0016987	viral capsid,DNA binding,DNA-binding transcription factor activity,structural molecule activity,intracellular anatomical structure,DNA-templated transcription initiation,regulation of DNA-templated transcription,zinc ion binding,sigma factor activity	N.A.	N.A.	N.A.	N.A.	N.A.
TRINITY_DN1044_c1_g1	-1.42717	8.49516	1.05352e-19	1.09127e-18	351.065	344.046	333.77	113.244	121.59	137.562	N.A.	N.A.	N.A.	sp|P25284|NDUA9_NEUCR	2.16e-60	sp|P25284|NDUA9_NEUCR NADH-ubiquinone oxidoreductase 40 kDa subunit, mitochondrial OS=Neurospora crassa (strain ATCC 24698 / 74-OR23-1A / CBS 708.71 / DSM 1257 / FGSC 987) OX=367110 GN=nuo40 PE=1 SV=2	GO:0006886,GO:0005741	intracellular protein transport,mitochondrial outer membrane	K17769	70.97	85.5	2.6e-24	mitochondrial import receptor subunit TOM22
TRINITY_DN1044_c1_g2	-0.515264	4.83193	0.00654067	0.0112172	29.521	30.818	28.76	18.093	22.262	18.29	N.A.	N.A.	N.A.	N.A.	N.A.	N.A.	N.A.	N.A.	N.A.	N.A.	N.A.	N.A.	N.A.
TRINITY_DN10454_c0_g1	0.0302555	6.95315	0.83488	0.864582	16.538	23.08	19.355	26.029	42.622	29.583	N.A.	N.A.	N.A.	sp|Q6LA55|YF49_SCHPO	9.89e-139	sp|Q6LA55|YF49_SCHPO UPF0648 protein C3H5.09c OS=Schizosaccharomyces pombe (strain 972 / ATCC 24843) OX=284812 GN=SPAC3H5.09c PE=3 SV=2	GO:0019033,GO:0003677,GO:0003887,GO:0006260,GO:0016020	viral tegument,DNA binding,DNA-directed DNA polymerase activity,DNA replication,membrane	K02325	77	534.6	1.8e-160	DNA polymerase epsilon subunit 2 [EC:2.7.7.7]
TRINITY_DN10454_c1_g1	0.494405	6.19729	0.000551687	0.00113851	43.502	39.361	44.944	63.849	57.445	56.888	N.A.	N.A.	N.A.	N.A.	N.A.	N.A.	N.A.	N.A.	N.A.	N.A.	N.A.	N.A.	N.A.
TRINITY_DN10454_c1_g2	0.144947	9.68235	0.373255	0.435896	400.373	345.248	336.105	393.426	414.612	376.678	gi|2234849865|ref|XM_047890427.1|	0	Psilocybe cubensis uncharacterized protein (JR316_0004663), partial mRNA	sp|Q9UT19|METE_SCHPO	0	sp|Q9UT19|METE_SCHPO Probable 5-methyltetrahydropteroyltriglutamate--homocysteine methyltransferase OS=Schizosaccharomyces pombe (strain 972 / ATCC 24843) OX=284812 GN=met26 PE=1 SV=1	GO:0009086,GO:0003871,GO:0008270,GO:0008652	methionine biosynthetic process,5-methyltetrahydropteroyltriglutamate-homocysteine S-methyltransferase activity,zinc ion binding,amino acid biosynthetic process	K00549	35.47	538.2	1.6e-161	5-methyltetrahydropteroyltriglutamate--homocysteine methyltransferase [EC:2.1.1.14]
TRINITY_DN10454_c4_g1	8.88621	8.56696	5.53395e-203	9.50401e-200	0.78	1.269	1.027	450.866	427.162	556.946	N.A.	N.A.	N.A.	sp|P08092|RAN1_SCHPO	1.57e-71	sp|P08092|RAN1_SCHPO Negative regulator of sexual conjugation and meiosis OS=Schizosaccharomyces pombe (strain 972 / ATCC 24843) OX=284812 GN=ran1 PE=1 SV=2	GO:0016773,GO:0004672,GO:0005524,GO:0006468,GO:0009103,GO:0016020	phosphotransferase activity, alcohol group as acceptor,protein kinase activity,ATP binding,protein phosphorylation,lipopolysaccharide biosynthetic process,membrane	N.A.	N.A.	N.A.	N.A.	N.A.
TRINITY_DN1045_c0_g1	0.173197	5.49469	0.293237	0.352665	289.515	248.021	261.893	318.24	260.243	289.597	N.A.	N.A.	N.A.	N.A.	N.A.	N.A.	N.A.	N.A.	N.A.	N.A.	N.A.	N.A.	N.A.
TRINITY_DN1045_c1_g1	0.0560972	6.88249	0.675379	0.726752	29.047	29.672	31.613	31.854	31.333	30.043	N.A.	N.A.	N.A.	N.A.	N.A.	N.A.	GO:0008270,GO:0005515	zinc ion binding,protein binding	K12592	46.8	48.1	6.3e-13	exosome complex protein LRP1
TRINITY_DN1045_c2_g1	0.0998483	4.50167	0.735208	0.779508	8.294	8.107	8.623	7.536	6.493	12.613	N.A.	N.A.	N.A.	N.A.	N.A.	N.A.	GO:0045454,GO:0008152,GO:0008168,GO:0008171,GO:0008430,GO:0032259	cell redox homeostasis,metabolic process,methyltransferase activity,O-methyltransferase activity,selenium binding,methylation	N.A.	N.A.	N.A.	N.A.	N.A.
TRINITY_DN1046_c0_g1	0.821972	4.87964	2.98486e-06	8.67085e-06	31.19	28.517	28.969	55.458	66.613	58.937	N.A.	N.A.	N.A.	N.A.	N.A.	N.A.	N.A.	N.A.	N.A.	N.A.	N.A.	N.A.	N.A.
TRINITY_DN1046_c1_g1	-0.0179398	3.74519	0.962346	0.97075	4.226	4.167	4.916	3.216	3.611	6.226	N.A.	N.A.	N.A.	N.A.	N.A.	N.A.	N.A.	N.A.	N.A.	N.A.	N.A.	N.A.	N.A.
TRINITY_DN1046_c2_g1	-0.35537	5.35937	0.0212089	0.0329929	28.001	29.435	30.432	23.939	20.533	23.817	N.A.	N.A.	N.A.	N.A.	N.A.	N.A.	GO:0006887,GO:0000145	exocytosis,exocyst	K07195	119.13	217.4	1.6e-64	exocyst complex component 7
TRINITY_DN1046_c3_g1	-0.22881	7.57408	0.147083	0.191075	58.628	52.913	66.134	50.142	52.236	54.669	N.A.	N.A.	N.A.	sp|Q4P4N1|ATG18_USTMA	2.6e-175	sp|Q4P4N1|ATG18_USTMA Autophagy-related protein 18 OS=Ustilago maydis (strain 521 / FGSC 9021) OX=237631 GN=ATG18 PE=3 SV=1	GO:0007155,GO:0003972,GO:0005515,GO:0005524,GO:0006388	cell adhesion,RNA ligase (ATP) activity,protein binding,ATP binding,tRNA splicing, via endonucleolytic cleavage and ligation	K22991,K14679,K17908	302.87,323.6,300.9	303.6,1087.9,488.3	1.6E-90,0,1.3E-146	WD repeat-containing protein 45,tRNA ligase [EC:6.5.1.3],autophagy-related protein 18
TRINITY_DN1047_c0_g1	-4.20534	9.26333	6.26232e-91	1.07549e-88	987.045	838.791	739.163	62.507	61.165	69.001	N.A.	N.A.	N.A.	N.A.	N.A.	N.A.	GO:0055114,GO:0003824,GO:0004616,GO:0006098,GO:0008152,GO:0008831,GO:0016491,GO:0016616,GO:0045226,GO:0050662,GO:0051287	obsolete oxidation-reduction process,catalytic activity,phosphogluconate dehydrogenase (decarboxylating) activity,pentose-phosphate shunt,metabolic process,dTDP-4-dehydrorhamnose reductase activity,oxidoreductase activity,oxidoreductase activity, acting on the CH-OH group of donors, NAD or NADP as acceptor,extracellular polysaccharide biosynthetic process,obsolete coenzyme binding,NAD binding	N.A.	N.A.	N.A.	N.A.	N.A.
TRINITY_DN1047_c0_g2	-0.693951	5.37922	0.000543028	0.00112199	23.054	25.259	29.432	15.007	13.388	18.959	N.A.	N.A.	N.A.	sp|Q12001|ALG6_YEAST	6.8e-95	sp|Q12001|ALG6_YEAST Dolichyl pyrophosphate Man9GlcNAc2 alpha-1,3-glucosyltransferase OS=Saccharomyces cerevisiae (strain ATCC 204508 / S288c) OX=559292 GN=ALG6 PE=1 SV=1	GO:0016758,GO:0005783,GO:0005789,GO:0005789,GO:0016021,GO:0016758	hexosyltransferase activity,endoplasmic reticulum,endoplasmic reticulum membrane,endoplasmic reticulum membrane,N.A.,hexosyltransferase activity	K03848	279.97	580.6	2.4e-174	alpha-1,3-glucosyltransferase [EC:2.4.1.267]
TRINITY_DN1047_c1_g1	0.110695	7.73428	0.703379	0.752434	46.039	42.533	39.873	19.479	36.031	20.998	N.A.	N.A.	N.A.	sp|A0A2H3CTK0|ARMB_ARMGA	0	sp|A0A2H3CTK0|ARMB_ARMGA Orsellinic acid synthase armB OS=Armillaria gallica OX=47427 GN=armB PE=1 SV=1	GO:0055114,GO:0003824,GO:0004478,GO:0004488,GO:0006556,GO:0006813,GO:0008152,GO:0008152,GO:0008270,GO:0009058,GO:0009396,GO:0010181,GO:0016491,GO:0016491,GO:0016747,GO:0016788,GO:0050662,GO:0055114	obsolete oxidation-reduction process,catalytic activity,methionine adenosyltransferase activity,methylenetetrahydrofolate dehydrogenase (NADP+) activity,S-adenosylmethionine biosynthetic process,potassium ion transport,metabolic process,metabolic process,zinc ion binding,biosynthetic process,folic acid-containing compound biosynthetic process,FMN binding,oxidoreductase activity,oxidoreductase act…	K00059	270.4	290.3	1.4e-86	3-oxoacyl-[acyl-carrier protein] reductase [EC:1.1.1.100]
TRINITY_DN1048_c0_g1	0.0768534	6.26701	0.575733	0.634962	26.352	24.804	23.799	27.805	27.352	26.125	N.A.	N.A.	N.A.	N.A.	N.A.	N.A.	GO:0006418,GO:0000166	tRNA aminoacylation for protein translation,nucleotide binding	K19323	130.8	302.4	4.2e-90	ataxin-10
TRINITY_DN1048_c1_g1	0.358492	4.94601	0.056633	0.0805411	11.769	13.183	10.414	11.748	12.975	15.241	N.A.	N.A.	N.A.	sp|L7WU90|NOTO_ASPVE	2.08e-53	sp|L7WU90|NOTO_ASPVE Notoamide biosynthesis cluster protein O' OS=Aspergillus versicolor OX=46472 GN=notO' PE=1 SV=1	GO:0055085,GO:0000271,GO:0006629,GO:0016020,GO:0016021,GO:0016787	transmembrane transport,polysaccharide biosynthetic process,lipid metabolic process,membrane,N.A.,hydrolase activity	N.A.	N.A.	N.A.	N.A.	N.A.
TRINITY_DN1048_c2_g1	-2.99903	6.45898	3.13533e-15	2.32698e-14	135.195	68.095	55.521	9.138	11.365	12.083	N.A.	N.A.	N.A.	N.A.	N.A.	N.A.	N.A.	N.A.	N.A.	N.A.	N.A.	N.A.	N.A.
TRINITY_DN1049_c0_g1	2.08574	5.8421	9.82252e-23	1.24038e-21	5.509	6.194	5.925	32.385	20.74	21.968	N.A.	N.A.	N.A.	N.A.	N.A.	N.A.	GO:0016020,GO:0000155,GO:0000160,GO:0007165	membrane,phosphorelay sensor kinase activity,phosphorelay signal transduction system,signal transduction	N.A.	N.A.	N.A.	N.A.	N.A.
TRINITY_DN1049_c1_g1	0.436933	5.39689	0.00253168	0.00467618	12.47	12.151	12.076	17.14	16.422	15.581	N.A.	N.A.	N.A.	N.A.	N.A.	N.A.	GO:0008270,GO:0008270	zinc ion binding,zinc ion binding	N.A.	N.A.	N.A.	N.A.	N.A.
TRINITY_DN104_c0_g1	-2.20944	8.12976	3.55979e-05	8.85002e-05	168.903	221.096	185.736	9.831	18.043	48.163	N.A.	N.A.	N.A.	sp|B1MM05|TETX_MYCA9	2.41e-66	sp|B1MM05|TETX_MYCA9 Flavin-dependent monooxygenase OS=Mycobacteroides abscessus (strain ATCC 19977 / DSM 44196 / CCUG 20993 / CIP 104536 / JCM 13569 / NCTC 13031 / TMC 1543 / L948) OX=561007 GN=tetX PE=1 SV=1	GO:0070402,GO:0003824,GO:0003824,GO:0003854,GO:0006694,GO:0016491,GO:0016491,GO:0016616,GO:0016620,GO:0050662,GO:0050662,GO:0051287,GO:0055114,GO:0055114,GO:0055114	NADPH binding,catalytic activity,catalytic activity,3-beta-hydroxy-delta5-steroid dehydrogenase activity,steroid biosynthetic process,oxidoreductase activity,oxidoreductase activity,oxidoreductase activity, acting on the CH-OH group of donors, NAD or NADP as acceptor,oxidoreductase activity, acting on the aldehyde or oxo group of donors, NAD or NADP as acceptor,obsolete coenzyme binding,obsolete …	N.A.	N.A.	N.A.	N.A.	N.A.
TRINITY_DN104_c1_g1	-0.191698	5.40796	0.484169	0.546477	11.137	10.143	8.314	7.947	11.365	5.867	N.A.	N.A.	N.A.	N.A.	N.A.	N.A.	GO:0008270,GO:0006508,GO:0006508,GO:0008236,GO:0008236	zinc ion binding,proteolysis,proteolysis,serine-type peptidase activity,serine-type peptidase activity	N.A.	N.A.	N.A.	N.A.	N.A.
TRINITY_DN1050_c0_g1	0.167597	7.5084	0.231456	0.285562	44.163	46.757	41.672	52.979	49.615	58.167	N.A.	N.A.	N.A.	sp|Q01738|CDH_PHACH	0	sp|Q01738|CDH_PHACH Cellobiose dehydrogenase OS=Phanerodontia chrysosporium OX=2822231 GN=CDH-1 PE=1 SV=1	GO:0055114,GO:0008033,GO:0008175,GO:0015991,GO:0016020,GO:0016117,GO:0016491,GO:0016614,GO:0016705,GO:0033178,GO:0046961,GO:0050660	obsolete oxidation-reduction process,tRNA processing,tRNA methyltransferase activity,N.A.,membrane,carotenoid biosynthetic process,oxidoreductase activity,oxidoreductase activity, acting on CH-OH group of donors,oxidoreductase activity, acting on paired donors, with incorporation or reduction of molecular oxygen,proton-transporting two-sector ATPase complex, catalytic domain,proton-transporting A…	K19069,K15923	284.33,132.67	899.2,670.3	1.4E-270,2.4E-201	cellobiose dehydrogenase (acceptor) [EC:1.1.99.18],alpha-L-fucosidase 2 [EC:3.2.1.51]
TRINITY_DN10512_c0_g1	-1.55257	1.29792	0.000453809	0.000951149	4.374	4.139	5.125	0.855	2.164	1.659	N.A.	N.A.	N.A.	sp|Q01752|AAD_PHACH	2.53e-113	sp|Q01752|AAD_PHACH Aryl-alcohol dehydrogenase [NADP(+)] OS=Phanerodontia chrysosporium OX=2822231 PE=1 SV=1	N.A.	N.A.	N.A.	N.A.	N.A.	N.A.	N.A.
TRINITY_DN10512_c1_g1	0.319747	4.1884	0.238731	0.293358	18.838	17.133	13.767	26.311	16.531	18.58	gi|2234768066|ref|XM_048031961.1|	8.12e-135	Antrodia serialis kinase-like protein (B0H18DRAFT_1085787), partial mRNA	sp|O59790|ARK1_SCHPO	2.52e-113	sp|O59790|ARK1_SCHPO Serine/threonine-protein kinase ark1 OS=Schizosaccharomyces pombe (strain 972 / ATCC 24843) OX=284812 GN=ark1 PE=1 SV=2	GO:0016773,GO:0004672,GO:0005524,GO:0006468,GO:0009103,GO:0016020	phosphotransferase activity, alcohol group as acceptor,protein kinase activity,ATP binding,protein phosphorylation,lipopolysaccharide biosynthetic process,membrane	N.A.	N.A.	N.A.	N.A.	N.A.
TRINITY_DN1051_c0_g1	2.64519	8.40824	1.16815e-41	3.75691e-40	72.549	73.238	88.806	548.194	435.373	425.72	N.A.	N.A.	N.A.	sp|O77503|AGO2_RABIT	1.1e-127	sp|O77503|AGO2_RABIT Protein argonaute-2 (Fragment) OS=Oryctolagus cuniculus OX=9986 GN=AGO2 PE=1 SV=2	GO:0005515	protein binding	K11593	438.67	616.4	5.7e-185	eukaryotic translation initiation factor 2C
TRINITY_DN1051_c1_g1	0.259151	4.43075	0.37911	0.441712	53.75	49.504	54.767	77.33	61.621	38.718	N.A.	N.A.	N.A.	N.A.	N.A.	N.A.	GO:0016021	N.A.	K05770	23.97	92.4	1.5e-26	translocator protein
TRINITY_DN1052_c0_g1	0.122259	4.46803	0.533396	0.593607	45.299	45.507	48.07	43.786	54.498	51.071	N.A.	N.A.	N.A.	N.A.	N.A.	N.A.	N.A.	N.A.	N.A.	N.A.	N.A.	N.A.	N.A.
TRINITY_DN1052_c1_g1	0.314663	6.06062	0.132233	0.174021	22.857	22.673	22.517	20.54	19.011	29.673	N.A.	N.A.	N.A.	sp|P08092|RAN1_SCHPO	7.46e-64	sp|P08092|RAN1_SCHPO Negative regulator of sexual conjugation and meiosis OS=Schizosaccharomyces pombe (strain 972 / ATCC 24843) OX=284812 GN=ran1 PE=1 SV=2	GO:0006468,GO:0003723,GO:0003735,GO:0004672,GO:0005524,GO:0005840,GO:0006412	protein phosphorylation,RNA binding,structural constituent of ribosome,protein kinase activity,ATP binding,ribosome,translation	K02988	140.5	195.6	6.3e-58	small subunit ribosomal protein S5
TRINITY_DN1052_c2_g1	-0.168549	3.36861	0.541572	0.601303	6.171	6.203	6.179	5.847	5.449	3.728	N.A.	N.A.	N.A.	N.A.	N.A.	N.A.	GO:0042398,GO:0004357,GO:0005576,GO:0042381	cellular modified amino acid biosynthetic process,glutamate-cysteine ligase activity,extracellular region,hemolymph coagulation	N.A.	N.A.	N.A.	N.A.	N.A.
TRINITY_DN10537_c0_g1	-7.42869	2.10698	1.09149e-22	1.3763e-21	517.144	299.732	269.09	0	0	3.498	N.A.	N.A.	N.A.	N.A.	N.A.	N.A.	N.A.	N.A.	N.A.	N.A.	N.A.	N.A.	N.A.
TRINITY_DN1053_c0_g1	1.03688	7.45471	8.76531e-12	4.76982e-11	83.982	90.039	89.451	162.087	198.241	178.19	N.A.	N.A.	N.A.	sp|O94726|MNL1_SCHPO	5.8e-106	sp|O94726|MNL1_SCHPO ER degradation-enhancing alpha-mannosidase-like protein 1 OS=Schizosaccharomyces pombe (strain 972 / ATCC 24843) OX=284812 GN=mnl1 PE=3 SV=2	GO:0044341,GO:0004571,GO:0004571,GO:0005509,GO:0005509,GO:0015321,GO:0016020,GO:0016020,GO:0016020	sodium-dependent phosphate transport,mannosyl-oligosaccharide 1,2-alpha-mannosidase activity,mannosyl-oligosaccharide 1,2-alpha-mannosidase activity,calcium ion binding,calcium ion binding,N.A.,membrane,membrane,membrane	N.A.	N.A.	N.A.	N.A.	N.A.
TRINITY_DN10544_c0_g1	3.48632	-0.0779682	8.2292e-08	2.9056e-07	0.355	0.426	0.1	3.064	2.425	4.408	N.A.	N.A.	N.A.	N.A.	N.A.	N.A.	N.A.	N.A.	N.A.	N.A.	N.A.	N.A.	N.A.
TRINITY_DN1054_c0_g1	0.693296	7.22774	5.90089e-06	1.64196e-05	33.954	32.456	31.577	45.291	55.77	54.899	N.A.	N.A.	N.A.	N.A.	N.A.	N.A.	GO:0055114,GO:0003824,GO:0004488,GO:0008033,GO:0008152,GO:0008152,GO:0008831,GO:0009396,GO:0016491,GO:0016491,GO:0045226,GO:0050660,GO:0050662	obsolete oxidation-reduction process,catalytic activity,methylenetetrahydrofolate dehydrogenase (NADP+) activity,tRNA processing,metabolic process,metabolic process,dTDP-4-dehydrorhamnose reductase activity,folic acid-containing compound biosynthetic process,oxidoreductase activity,oxidoreductase activity,extracellular polysaccharide biosynthetic process,flavin adenine dinucleotide binding,obsole…	N.A.	N.A.	N.A.	N.A.	N.A.
TRINITY_DN1054_c1_g1	0.947382	7.3025	6.79556e-05	0.000162726	42.554	45.109	44.862	63.817	74.857	113.736	gi|636622182|ref|XM_008044035.1|	7.47e-54	Trametes versicolor FP-101664 SS1 GroES-like protein (TRAVEDRAFT_153168), mRNA	N.A.	N.A.	N.A.	GO:0055114,GO:0008270,GO:0015979,GO:0016491,GO:0016491,GO:0030494,GO:0055114	obsolete oxidation-reduction process,zinc ion binding,photosynthesis,oxidoreductase activity,oxidoreductase activity,bacteriochlorophyll biosynthetic process,obsolete oxidation-reduction process	N.A.	N.A.	N.A.	N.A.	N.A.
TRINITY_DN1055_c0_g1	1.02501	4.18227	0.0688329	0.096015	5.095	5.806	7.388	12.56	30.169	4.627	N.A.	N.A.	N.A.	sp|P79066|LIP1_DIPFE	9.03e-55	sp|P79066|LIP1_DIPFE Lipase 1 OS=Dipodascus fermentans OX=44066 GN=LIP1 PE=1 SV=1	GO:0019836,GO:0005576,GO:0008152,GO:0016787	hemolysis by symbiont of host erythrocytes,extracellular region,metabolic process,hydrolase activity	N.A.	N.A.	N.A.	N.A.	N.A.
TRINITY_DN1056_c0_g1	1.93316	5.26343	7.16625e-10	3.23196e-09	7.573	8.846	7.388	29.613	30.963	50.711	N.A.	N.A.	N.A.	N.A.	N.A.	N.A.	GO:0005515	protein binding	N.A.	N.A.	N.A.	N.A.	N.A.
TRINITY_DN1056_c1_g1	-0.82537	0.527068	0.0474391	0.0684868	3.752	4.101	3.816	1.083	2.066	1.669	N.A.	N.A.	N.A.	N.A.	N.A.	N.A.	N.A.	N.A.	N.A.	N.A.	N.A.	N.A.	N.A.
TRINITY_DN1056_c2_g1	-4.45841	1.21189	1.65538e-17	1.46847e-16	8.619	9.708	7.406	0.141	0.337	0.62	N.A.	N.A.	N.A.	N.A.	N.A.	N.A.	GO:0005515	protein binding	N.A.	N.A.	N.A.	N.A.	N.A.
TRINITY_DN1057_c0_g1	-0.95451	3.98263	1.89155e-06	5.63398e-06	11.808	12.331	10.195	4.677	5.644	3.938	N.A.	N.A.	N.A.	N.A.	N.A.	N.A.	N.A.	N.A.	N.A.	N.A.	N.A.	N.A.	N.A.
TRINITY_DN1057_c1_g1	-0.524456	1.37875	0.177462	0.226227	4.808	3.135	2.735	2.555	2.077	2.279	N.A.	N.A.	N.A.	N.A.	N.A.	N.A.	N.A.	N.A.	N.A.	N.A.	N.A.	N.A.	N.A.
TRINITY_DN1057_c1_g2	-0.436829	6.16039	0.076457	0.105774	381.831	478.152	397.26	217.74	311.446	383.344	N.A.	N.A.	N.A.	N.A.	N.A.	N.A.	N.A.	N.A.	N.A.	N.A.	N.A.	N.A.	N.A.
TRINITY_DN1057_c2_g1	0.172567	2.71027	0.669571	0.721225	1.975	1.44	1.954	1.537	2.969	1.479	N.A.	N.A.	N.A.	sp|Q8YRI1|YY46_NOSS1	5.2e-116	sp|Q8YRI1|YY46_NOSS1 Uncharacterized WD repeat-containing protein alr3466 OS=Nostoc sp. (strain PCC 7120 / SAG 25.82 / UTEX 2576) OX=103690 GN=alr3466 PE=4 SV=1	GO:0019773,GO:0000103,GO:0004020,GO:0004175,GO:0005515,GO:0005524,GO:0006511	proteasome core complex, alpha-subunit complex,sulfate assimilation,adenylylsulfate kinase activity,endopeptidase activity,protein binding,ATP binding,ubiquitin-dependent protein catabolic process	K08266	152.63	155.5	8.9e-46	target of rapamycin complex subunit LST8
TRINITY_DN1057_c2_g2	0.737347	6.84877	7.8489e-05	0.000186441	118.065	110.25	95.712	203.307	183.146	145.328	N.A.	N.A.	N.A.	N.A.	N.A.	N.A.	N.A.	N.A.	N.A.	N.A.	N.A.	N.A.	N.A.
TRINITY_DN1058_c0_g1	-0.156722	7.70482	0.313073	0.373902	101.517	106.821	102.582	102.536	98.914	85.102	N.A.	N.A.	N.A.	sp|P0CP30|NPL4_CRYNJ	0	sp|P0CP30|NPL4_CRYNJ Nuclear protein localization protein 4 OS=Cryptococcus neoformans var. neoformans serotype D (strain JEC21 / ATCC MYA-565) OX=214684 GN=NPL4 PE=3 SV=1	N.A.	N.A.	K14015	132.63	635.6	5.7e-191	nuclear protein localization protein 4
TRINITY_DN1058_c1_g1	-0.359612	6.61176	0.0694249	0.0966994	64.581	75.378	55.73	60.569	51.311	42.726	N.A.	N.A.	N.A.	N.A.	N.A.	N.A.	GO:0043565,GO:0003677,GO:0003700,GO:0003954,GO:0005634,GO:0005739,GO:0006355,GO:0008137	sequence-specific DNA binding,DNA binding,DNA-binding transcription factor activity,NADH dehydrogenase activity,nucleus,mitochondrion,regulation of DNA-templated transcription,NADH dehydrogenase (ubiquinone) activity	N.A.	N.A.	N.A.	N.A.	N.A.
TRINITY_DN1059_c0_g1	-0.456486	6.13155	0.00287558	0.00525823	45.704	38.641	44.598	37.181	35.096	33.411	N.A.	N.A.	N.A.	N.A.	N.A.	N.A.	GO:0045893,GO:0004668,GO:0005509,GO:0005634,GO:0005737,GO:0006260	positive regulation of DNA-templated transcription,protein-arginine deiminase activity,calcium ion binding,nucleus,cytoplasm,DNA replication	N.A.	N.A.	N.A.	N.A.	N.A.
TRINITY_DN1059_c1_g1	0.290797	3.15338	0.255397	0.311652	10.604	11.753	12.295	14.119	11.844	16.101	N.A.	N.A.	N.A.	N.A.	N.A.	N.A.	N.A.	N.A.	N.A.	N.A.	N.A.	N.A.	N.A.
TRINITY_DN105_c0_g1	-1.04862	5.94398	7.06819e-10	3.18941e-09	73.24	83.343	69.851	37.669	30.223	39.788	N.A.	N.A.	N.A.	sp|O13633|YNF5_SCHPO	9.78e-60	sp|O13633|YNF5_SCHPO Uncharacterized J domain-containing protein C17A3.05c OS=Schizosaccharomyces pombe (strain 972 / ATCC 24843) OX=284812 GN=pi041 PE=1 SV=1	N.A.	N.A.	K09518	161.5	346.9	9.7e-104	DnaJ homolog subfamily B member 12
TRINITY_DN105_c1_g1	-2.15916	8.44509	1.13937e-25	1.70449e-24	2985.84	3394.86	2556.88	630.569	611.004	734.096	N.A.	N.A.	N.A.	N.A.	N.A.	N.A.	N.A.	N.A.	N.A.	N.A.	N.A.	N.A.	N.A.
TRINITY_DN105_c2_g1	0.254104	8.05507	0.096824	0.131057	61.59	64.43	62.718	78.64	79.74	66.483	gi|1372276642|ref|XM_024484940.1|	0	Postia placenta MAD-698-R-SB12 hypothetical protein (POSPLADRAFT_1138710), partial mRNA	sp|Q12702|2ABA_SCHPO	0	sp|Q12702|2ABA_SCHPO Protein phosphatase PP2A regulatory subunit B OS=Schizosaccharomyces pombe (strain 972 / ATCC 24843) OX=284812 GN=pab1 PE=1 SV=2	GO:0055114,GO:0005506,GO:0005515,GO:0016705,GO:0020037	obsolete oxidation-reduction process,iron ion binding,protein binding,oxidoreductase activity, acting on paired donors, with incorporation or reduction of molecular oxygen,heme binding	K04354	168.9	817.2	6.1e-246	serine/threonine-protein phosphatase 2A regulatory subunit B
TRINITY_DN105_c2_g2	0.0782353	5.89053	0.667368	0.719213	28.011	33.744	24.635	33.879	27.504	28.964	N.A.	N.A.	N.A.	sp|F1SY85|CY091_POSPM	5.02e-174	sp|F1SY85|CY091_POSPM Cytochrome P450 monooxygenase 91 OS=Postia placenta (strain ATCC 44394 / Madison 698-R) OX=561896 GN=CYP091 PE=1 SV=1	GO:0055114,GO:0005506,GO:0016705,GO:0020037	obsolete oxidation-reduction process,iron ion binding,oxidoreductase activity, acting on paired donors, with incorporation or reduction of molecular oxygen,heme binding	K21475	376.27	392.1	1.8e-117	alkylphenol/PAH-inducible cytochrome P450 monooxygenase
TRINITY_DN105_c3_g1	0.0961429	5.26762	0.572436	0.632139	13.684	16.384	15.175	16.999	16.466	14.272	N.A.	N.A.	N.A.	N.A.	N.A.	N.A.	GO:0008289,GO:0000775,GO:0005524,GO:0005576,GO:0005634,GO:0006298,GO:0006869,GO:0007067	lipid binding,chromosome, centromeric region,ATP binding,extracellular region,nucleus,mismatch repair,lipid transport,N.A.	N.A.	N.A.	N.A.	N.A.	N.A.
TRINITY_DN105_c4_g1	-0.295027	4.65404	0.141288	0.184242	37.568	27.229	26.016	24.416	22.926	22.068	N.A.	N.A.	N.A.	sp|O14003|RFC3_SCHPO	1.19e-108	sp|O14003|RFC3_SCHPO Replication factor C subunit 3 OS=Schizosaccharomyces pombe (strain 972 / ATCC 24843) OX=284812 GN=rfc3 PE=1 SV=2	GO:0009360,GO:0003677,GO:0003887,GO:0005515,GO:0005524,GO:0006260	DNA polymerase III complex,DNA binding,DNA-directed DNA polymerase activity,protein binding,ATP binding,DNA replication	N.A.	N.A.	N.A.	N.A.	N.A.
TRINITY_DN1060_c0_g1	8.84234	5.79396	2.75725e-07	9.16982e-07	0.02	0.038	0.073	30.317	28.864	0.67	N.A.	N.A.	N.A.	N.A.	N.A.	N.A.	GO:0007010,GO:0003779,GO:0003933	cytoskeleton organization,actin binding,GTP cyclohydrolase activity	N.A.	N.A.	N.A.	N.A.	N.A.
TRINITY_DN1060_c1_g1	2.77305	1.34293	0.00144931	0.00278665	0.77	1.459	0.609	7.731	7.047	1.199	N.A.	N.A.	N.A.	N.A.	N.A.	N.A.	N.A.	N.A.	N.A.	N.A.	N.A.	N.A.	N.A.
TRINITY_DN1060_c2_g1	-0.120787	0.532907	0.815476	0.847965	2.715	5.967	4.207	4.645	3.524	3.538	N.A.	N.A.	N.A.	N.A.	N.A.	N.A.	N.A.	N.A.	N.A.	N.A.	N.A.	N.A.	N.A.
TRINITY_DN1061_c0_g1	0.322475	9.31165	0.226376	0.280099	136.548	115.203	127.689	197.092	182.711	103.732	N.A.	N.A.	N.A.	N.A.	N.A.	N.A.	GO:0046872,GO:0016020	metal ion binding,membrane	N.A.	N.A.	N.A.	N.A.	N.A.
TRINITY_DN1061_c1_g1	-0.740154	1.36394	0.0574774	0.0816203	1.55	1.856	2.781	1.007	1.207	1.479	N.A.	N.A.	N.A.	N.A.	N.A.	N.A.	GO:0008295,GO:0004014	spermidine biosynthetic process,adenosylmethionine decarboxylase activity	N.A.	N.A.	N.A.	N.A.	N.A.
TRINITY_DN1062_c0_g1	-0.641004	5.39181	0.000343339	0.000735041	64.601	67.328	60.019	35.178	38.434	47.643	N.A.	N.A.	N.A.	N.A.	N.A.	N.A.	GO:0032775,GO:0003677,GO:0009007	DNA methylation on adenine,DNA binding,site-specific DNA-methyltransferase (adenine-specific) activity	N.A.	N.A.	N.A.	N.A.	N.A.
TRINITY_DN1062_c1_g1	-1.16129	1.36324	0.00542875	0.00945188	6.191	5.929	7.179	3.183	1.686	4.258	N.A.	N.A.	N.A.	N.A.	N.A.	N.A.	GO:0055114,GO:0005506,GO:0016020,GO:0016705,GO:0020037	obsolete oxidation-reduction process,iron ion binding,membrane,oxidoreductase activity, acting on paired donors, with incorporation or reduction of molecular oxygen,heme binding	N.A.	N.A.	N.A.	N.A.	N.A.
TRINITY_DN1062_c1_g2	0.468759	4.27423	0.0142462	0.0229087	7.81	6.989	7.115	10.026	10.006	10.814	N.A.	N.A.	N.A.	sp|A0A2H3CZX2|ARMP3_ARMGA	4.36e-132	sp|A0A2H3CZX2|ARMP3_ARMGA Cytochrome P450 monooxygenase ARMGADRAFT_1018420 OS=Armillaria gallica OX=47427 GN=ARMGADRAFT_1018420 PE=1 SV=1	GO:0055114,GO:0005506,GO:0005506,GO:0016705,GO:0016705,GO:0020037,GO:0020037,GO:0055114	obsolete oxidation-reduction process,iron ion binding,iron ion binding,oxidoreductase activity, acting on paired donors, with incorporation or reduction of molecular oxygen,oxidoreductase activity, acting on paired donors, with incorporation or reduction of molecular oxygen,heme binding,heme binding,obsolete oxidation-reduction process	N.A.	N.A.	N.A.	N.A.	N.A.
TRINITY_DN1062_c2_g1	-0.561828	7.74256	0.00130139	0.00252201	128.314	129.892	131.987	87.637	121.329	104.161	N.A.	N.A.	N.A.	N.A.	N.A.	N.A.	GO:0035556,GO:0016020	intracellular signal transduction,membrane	K20368	26.13	176.8	3.5e-52	protein cornichon
TRINITY_DN1062_c3_g1	-0.461501	7.76137	0.000846873	0.00170107	214.991	218.217	226.854	162.098	156.12	149.566	N.A.	N.A.	N.A.	N.A.	N.A.	N.A.	GO:0003676	nucleic acid binding	N.A.	N.A.	N.A.	N.A.	N.A.
TRINITY_DN1063_c0_g1	0.427175	3.66023	0.0742401	0.102872	8.689	8.287	7.56	8.889	11.376	12.753	N.A.	N.A.	N.A.	N.A.	N.A.	N.A.	GO:0008270,GO:0000981,GO:0005634,GO:0006355	zinc ion binding,DNA-binding transcription factor activity, RNA polymerase II-specific,nucleus,regulation of DNA-templated transcription	N.A.	N.A.	N.A.	N.A.	N.A.
TRINITY_DN1063_c1_g1	0.696691	6.74224	0.0049552	0.00869794	56.031	60.177	70.887	87.54	77.184	136.663	N.A.	N.A.	N.A.	N.A.	N.A.	N.A.	GO:0008270	zinc ion binding	N.A.	N.A.	N.A.	N.A.	N.A.
TRINITY_DN1063_c2_g1	0.219562	1.5231	0.728875	0.774418	1.135	1.449	1.527	0.563	1.381	2.808	N.A.	N.A.	N.A.	N.A.	N.A.	N.A.	GO:0016020,GO:0003735,GO:0005840,GO:0006412	membrane,structural constituent of ribosome,ribosome,translation	N.A.	N.A.	N.A.	N.A.	N.A.
TRINITY_DN10645_c1_g1	8.71425	0.701097	1.05216e-21	1.24327e-20	0	0	0	3.606	4.655	4.647	N.A.	N.A.	N.A.	N.A.	N.A.	N.A.	N.A.	N.A.	N.A.	N.A.	N.A.	N.A.	N.A.
TRINITY_DN1064_c0_g1	-1.19525	7.37716	0.000299791	0.000648275	102.771	108.715	98.493	24.676	45.493	62.715	gi|636604884|ref|XM_008035386.1|	2.2e-123	Trametes versicolor FP-101664 SS1 ATP-sulfurylase (TRAVEDRAFT_26633), mRNA	sp|Q4P460|MET3_USTMA	0	sp|Q4P460|MET3_USTMA Sulfate adenylyltransferase OS=Ustilago maydis (strain 521 / FGSC 9021) OX=237631 GN=MET3 PE=3 SV=1	GO:0005524,GO:0000103,GO:0004020,GO:0004781	ATP binding,sulfate assimilation,adenylylsulfate kinase activity,sulfate adenylyltransferase (ATP) activity	K00958	265.17	742.2	3.6e-223	sulfate adenylyltransferase [EC:2.7.7.4]
TRINITY_DN1064_c1_g1	-0.365392	6.26526	0.0207583	0.0323858	67.217	70.283	65.671	45.021	50.637	58.937	N.A.	N.A.	N.A.	N.A.	N.A.	N.A.	N.A.	N.A.	N.A.	N.A.	N.A.	N.A.	N.A.
TRINITY_DN1065_c0_g1	0.737671	5.28756	8.98402e-05	0.000211532	12.292	12.359	14.094	33.089	32.812	25.526	N.A.	N.A.	N.A.	N.A.	N.A.	N.A.	GO:0016787,GO:0008152,GO:0008152,GO:0016787	hydrolase activity,metabolic process,metabolic process,hydrolase activity	N.A.	N.A.	N.A.	N.A.	N.A.
TRINITY_DN1065_c1_g1	-0.0869206	5.45854	0.727033	0.772844	46.306	41.16	44.807	31.627	33.127	55.179	N.A.	N.A.	N.A.	N.A.	N.A.	N.A.	N.A.	N.A.	N.A.	N.A.	N.A.	N.A.	N.A.
TRINITY_DN10664_c0_g1	6.85153	-0.935011	0.00271832	0.00498873	0	0	0	7.46	8.494	0	N.A.	N.A.	N.A.	N.A.	N.A.	N.A.	N.A.	N.A.	N.A.	N.A.	N.A.	N.A.	N.A.
TRINITY_DN1066_c0_g1	0.711201	5.513	1.27531e-06	3.88474e-06	49.337	42.439	46.834	71.97	72.769	76.377	N.A.	N.A.	N.A.	N.A.	N.A.	N.A.	N.A.	N.A.	N.A.	N.A.	N.A.	N.A.	N.A.
TRINITY_DN1066_c0_g2	-1.03114	5.7352	3.95141e-13	2.45164e-12	135.057	132.004	125.626	56.53	58.783	64.394	N.A.	N.A.	N.A.	N.A.	N.A.	N.A.	GO:0008270,GO:0003896,GO:0004386	zinc ion binding,DNA primase activity,helicase activity	N.A.	N.A.	N.A.	N.A.	N.A.
TRINITY_DN1066_c1_g1	-0.394505	8.42196	0.0112307	0.0183902	318.148	274.653	265.055	219.278	202.765	223.814	N.A.	N.A.	N.A.	N.A.	N.A.	N.A.	N.A.	N.A.	N.A.	N.A.	N.A.	N.A.	N.A.
TRINITY_DN1066_c2_g1	-0.198564	8.3232	0.185575	0.235207	373.014	378.974	349.154	299.985	303.343	345.645	gi|1557896376|ref|XM_027753394.1|	1.23e-63	Sparassis crispa 60S ribosomal protein L32-A (SCP_0111650), partial mRNA	sp|P62912|RL32_RAT	4.5e-55	sp|P62912|RL32_RAT Large ribosomal subunit protein eL32 OS=Rattus norvegicus OX=10116 GN=Rpl32 PE=1 SV=2	GO:0022904,GO:0003735,GO:0005622,GO:0005743,GO:0005840,GO:0006412,GO:0016651	respiratory electron transport chain,structural constituent of ribosome,intracellular anatomical structure,mitochondrial inner membrane,ribosome,translation,oxidoreductase activity, acting on NAD(P)H	K03949,K02912	65.17,61.07	136.1,241.9	6E-40,4.1E-72	NADH dehydrogenase (ubiquinone) 1 alpha subcomplex subunit 5,large subunit ribosomal protein L32e
TRINITY_DN1067_c0_g1	-0.732867	8.71036	2.32944e-05	5.96034e-05	181.521	157.547	147.771	82.245	89.289	88.43	N.A.	N.A.	N.A.	N.A.	N.A.	N.A.	GO:0008270,GO:0000981,GO:0000981,GO:0005634,GO:0005634,GO:0006355,GO:0006355,GO:0008270	zinc ion binding,DNA-binding transcription factor activity, RNA polymerase II-specific,DNA-binding transcription factor activity, RNA polymerase II-specific,nucleus,nucleus,regulation of DNA-templated transcription,regulation of DNA-templated transcription,zinc ion binding	K21547	246.13	257	2.1e-76	C6 transcription factor Pro1
TRINITY_DN1067_c1_g1	-1.47111	7.42029	1.10358e-13	7.19548e-13	245.381	248.751	230.997	102.092	89.278	66.503	N.A.	N.A.	N.A.	N.A.	N.A.	N.A.	N.A.	N.A.	K23796	113.23	125.4	1.6e-36	pleckstrin homology domain-containing family A member 1/2
TRINITY_DN1067_c2_g1	-0.353797	1.53078	0.782087	0.818898	75.333	52.544	75.312	91.698	65.352	0	N.A.	N.A.	N.A.	N.A.	N.A.	N.A.	GO:0032040,GO:0005634,GO:0006810,GO:0008270,GO:0016021	small-subunit processome,nucleus,transport,zinc ion binding,N.A.	N.A.	N.A.	N.A.	N.A.	N.A.
TRINITY_DN1067_c3_g1	-0.847916	7.91498	9.24339e-08	3.24236e-07	2477.67	2295.77	2378.89	1195.63	1480.64	1271.57	N.A.	N.A.	N.A.	N.A.	N.A.	N.A.	N.A.	N.A.	N.A.	N.A.	N.A.	N.A.	N.A.
TRINITY_DN1068_c0_g1	-0.906577	7.09645	5.51956e-09	2.24841e-08	86.164	80.227	72.295	47.901	42.611	40.487	N.A.	N.A.	N.A.	N.A.	N.A.	N.A.	GO:0016021,GO:0006364	N.A.,rRNA processing	K14840	179.53	295.1	5.2e-88	nucleolar protein 53
TRINITY_DN1068_c1_g1	-1.56617	2.87654	1.16515e-07	4.04084e-07	23.617	26.367	33.74	14.877	13.801	8.025	N.A.	N.A.	N.A.	N.A.	N.A.	N.A.	N.A.	N.A.	N.A.	N.A.	N.A.	N.A.	N.A.
TRINITY_DN1068_c2_g1	0.313063	6.2654	0.024474	0.0376088	23.568	22.029	25.016	28.368	29.571	28.334	N.A.	N.A.	N.A.	sp|Q54QX3|CSN1_DICDI	9.77e-76	sp|Q54QX3|CSN1_DICDI COP9 signalosome complex subunit 1 OS=Dictyostelium discoideum OX=44689 GN=csn1 PE=1 SV=1	GO:0042802,GO:0003824,GO:0004672,GO:0005515,GO:0005524,GO:0006468,GO:0009103,GO:0016020,GO:0016773	identical protein binding,catalytic activity,protein kinase activity,protein binding,ATP binding,protein phosphorylation,lipopolysaccharide biosynthetic process,membrane,phosphotransferase activity, alcohol group as acceptor	K12175	163.5	504.1	2.9e-151	COP9 signalosome complex subunit 1
TRINITY_DN1069_c0_g1	-1.16985	8.22051	4.09067e-11	2.07727e-10	167.55	143.483	162.828	100.728	103.145	76.217	N.A.	N.A.	N.A.	sp|P33284|HXK_KLULA	7.23e-128	sp|P33284|HXK_KLULA Hexokinase OS=Kluyveromyces lactis (strain ATCC 8585 / CBS 2359 / DSM 70799 / NBRC 1267 / NRRL Y-1140 / WM37) OX=284590 GN=RAG5 PE=1 SV=3	GO:0055114,GO:0003824,GO:0003857,GO:0005524,GO:0005975,GO:0006631,GO:0006813,GO:0008152,GO:0016491,GO:0016773,GO:0050662,GO:0051287	obsolete oxidation-reduction process,catalytic activity,3-hydroxyacyl-CoA dehydrogenase activity,ATP binding,carbohydrate metabolic process,fatty acid metabolic process,potassium ion transport,metabolic process,oxidoreductase activity,phosphotransferase activity, alcohol group as acceptor,obsolete coenzyme binding,NAD binding	K00844	172.23	587.4	2.3e-176	hexokinase [EC:2.7.1.1]
TRINITY_DN1069_c1_g1	-0.134947	5.57904	0.397453	0.460211	106.938	103.895	112.305	105.535	101.839	84.302	N.A.	N.A.	N.A.	N.A.	N.A.	N.A.	N.A.	N.A.	N.A.	N.A.	N.A.	N.A.	N.A.
TRINITY_DN1069_c2_g1	-2.96065	8.58234	1.23986e-37	3.35856e-36	479.685	394.923	613.191	60.244	66.776	86.651	N.A.	N.A.	N.A.	sp|Q5ATG7|APDF_EMENI	7.6e-84	sp|Q5ATG7|APDF_EMENI Aspyridones efflux protein apdF OS=Emericella nidulans (strain FGSC A4 / ATCC 38163 / CBS 112.46 / NRRL 194 / M139) OX=227321 GN=apdF PE=2 SV=1	GO:0055085,GO:0016021	transmembrane transport,N.A.	N.A.	N.A.	N.A.	N.A.	N.A.
TRINITY_DN106_c0_g1	0.129985	6.07807	0.462522	0.525751	19.401	13.733	14.721	21.2	19.761	19.849	N.A.	N.A.	N.A.	N.A.	N.A.	N.A.	GO:0046872	metal ion binding	N.A.	N.A.	N.A.	N.A.	N.A.
TRINITY_DN106_c1_g1	-0.316972	5.49388	0.0308402	0.0463711	30.281	32.134	27.997	22.878	25.743	24.496	N.A.	N.A.	N.A.	N.A.	N.A.	N.A.	GO:0046872	metal ion binding	N.A.	N.A.	N.A.	N.A.	N.A.
TRINITY_DN106_c1_g2	-0.857258	3.10841	0.0270371	0.0412111	8.452	10.872	9.223	2.913	5.96	6.976	N.A.	N.A.	N.A.	N.A.	N.A.	N.A.	N.A.	N.A.	N.A.	N.A.	N.A.	N.A.	N.A.
TRINITY_DN106_c1_g3	-0.243533	3.9314	0.325201	0.386612	25.157	17.189	17.465	15.949	16.89	16.191	N.A.	N.A.	N.A.	N.A.	N.A.	N.A.	N.A.	N.A.	N.A.	N.A.	N.A.	N.A.	N.A.
TRINITY_DN1070_c0_g1	0.0832739	8.86712	0.583747	0.642152	55.251	58.946	51.286	62.897	60.98	56.968	gi|597930453|ref|XM_007319509.1|	0	Serpula lacrymans var. lacrymans S7.9 hypothetical protein (SERLADRAFT_450127), mRNA	sp|Q0CCL1|RSP5_ASPTN	0	sp|Q0CCL1|RSP5_ASPTN Probable E3 ubiquitin-protein ligase hulA OS=Aspergillus terreus (strain NIH 2624 / FGSC A1156) OX=341663 GN=hulA PE=3 SV=1	GO:0055114,GO:0003824,GO:0003854,GO:0003924,GO:0004127,GO:0004842,GO:0005515,GO:0005515,GO:0005515,GO:0005524,GO:0005525,GO:0005634,GO:0006139,GO:0006355,GO:0006694,GO:0007165,GO:0008152,GO:0016301,GO:0016491,GO:0016616,GO:0016887,GO:0019206,GO:0043189,GO:0050662	obsolete oxidation-reduction process,catalytic activity,3-beta-hydroxy-delta5-steroid dehydrogenase activity,GTPase activity,cytidylate kinase activity,ubiquitin-protein transferase activity,protein binding,protein binding,protein binding,ATP binding,GTP binding,nucleus,nucleobase-containing compound metabolic process,regulation of DNA-templated transcription,steroid biosynthetic process,signal t…	K11343,K00851,K08267	80.37,56.7,123.43	81.7,240,1093.9	3.5E-23,1.3E-71,0	MRG-binding protein,gluconokinase [EC:2.7.1.12],rapamycin-insensitive companion of mTOR
TRINITY_DN1070_c1_g1	-0.440811	8.68569	0.00329244	0.00594204	45.773	43.916	40.191	30.674	31.148	33.661	N.A.	N.A.	N.A.	sp|Q9C0N4|SODC_CRYGA	2.08e-64	sp|Q9C0N4|SODC_CRYGA Superoxide dismutase [Cu-Zn] OS=Cryptococcus gattii OX=552467 GN=SOD1 PE=2 SV=3	GO:0055114,GO:0003735,GO:0005198,GO:0005515,GO:0005622,GO:0005634,GO:0005840,GO:0006412,GO:0006801,GO:0007155,GO:0008270,GO:0016020,GO:0016817,GO:0031012,GO:0046872,GO:0051536	obsolete oxidation-reduction process,structural constituent of ribosome,structural molecule activity,protein binding,intracellular anatomical structure,nucleus,ribosome,translation,superoxide metabolic process,cell adhesion,zinc ion binding,membrane,hydrolase activity, acting on acid anhydrides,extracellular matrix,metal ion binding,iron-sulfur cluster binding	K21989,K02916,K04565	77.57,18.63,85.87	327.8,32.5,247.1	6.9E-98,0.000000038,1.2E-73	calcium permeable stress-gated cation channel,large subunit ribosomal protein L35,superoxide dismutase, Cu-Zn family [EC:1.15.1.1]
TRINITY_DN1070_c2_g1	0.150135	1.28749	0.74939	0.791515	1.619	2.993	1.69	2.512	2.599	1.699	N.A.	N.A.	N.A.	N.A.	N.A.	N.A.	GO:0005198	structural molecule activity	N.A.	N.A.	N.A.	N.A.	N.A.
TRINITY_DN1070_c3_g1	0.188358	6.87041	0.202497	0.254068	102.287	91.819	93.24	117.099	108.941	96.626	N.A.	N.A.	N.A.	N.A.	N.A.	N.A.	GO:0005198,GO:0005198	structural molecule activity,structural molecule activity	N.A.	N.A.	N.A.	N.A.	N.A.
TRINITY_DN1070_c4_g1	-0.638848	7.63293	9.13104e-05	0.000214758	155.791	135.745	152.314	92.272	82.927	107.589	gi|636613320|ref|XM_008039604.1|	3.6e-90	Trametes versicolor FP-101664 SS1 60S ribosomal protein L17/L23 (TRAVEDRAFT_166840), mRNA	sp|P37380|RL17_PODCA	1.2e-55	sp|P37380|RL17_PODCA Large ribosomal subunit protein uL22 OS=Podocoryna carnea OX=6096 GN=RPL17 PE=2 SV=1	GO:0016773,GO:0003735,GO:0003824,GO:0004672,GO:0005524,GO:0005840,GO:0006412,GO:0006468,GO:0009103,GO:0009244,GO:0016020	phosphotransferase activity, alcohol group as acceptor,structural constituent of ribosome,catalytic activity,protein kinase activity,ATP binding,ribosome,translation,protein phosphorylation,lipopolysaccharide biosynthetic process,lipopolysaccharide core region biosynthetic process,membrane	K02880	162.07	270.1	2.3e-80	large subunit ribosomal protein L17e
TRINITY_DN1070_c5_g1	-2.22967	10.9696	1.63173e-18	1.55685e-17	885.902	849.455	1034.51	142.533	196.033	246.511	N.A.	N.A.	N.A.	sp|J9VF33|MDR1_CRYNH	0	sp|J9VF33|MDR1_CRYNH ABC multidrug transporter MDR1 OS=Cryptococcus neoformans var. grubii serotype A (strain H99 / ATCC 208821 / CBS 10515 / FGSC 9487) OX=235443 GN=MDR1 PE=1 SV=1	GO:0055114,GO:0000103,GO:0000166,GO:0003677,GO:0003677,GO:0003723,GO:0003724,GO:0003924,GO:0004020,GO:0004871,GO:0005506,GO:0005524,GO:0005525,GO:0006810,GO:0007049,GO:0007059,GO:0007186,GO:0008152,GO:0009405,GO:0016021,GO:0016301,GO:0016708,GO:0016887,GO:0019001,GO:0019439,GO:0031683,GO:0042626,GO:0043531,GO:0051301,GO:0051537,GO:0055085	obsolete oxidation-reduction process,sulfate assimilation,nucleotide binding,DNA binding,DNA binding,RNA binding,RNA helicase activity,GTPase activity,adenylylsulfate kinase activity,obsolete signal transducer activity,iron ion binding,ATP binding,GTP binding,transport,cell cycle,chromosome segregation,G protein-coupled receptor signaling pathway,metabolic process,obsolete pathogenesis,N.A.,kinas…	K05658	910.4	1509.2	0	ATP-binding cassette, subfamily B (MDR/TAP), member 1 [EC:7.6.2.2]
TRINITY_DN1070_c6_g1	0.274533	7.05721	0.0705938	0.0981841	33.638	31.083	36.684	31.161	34.9	33.491	N.A.	N.A.	N.A.	sp|Q9HE05|UFD2_SCHPO	6.86e-175	sp|Q9HE05|UFD2_SCHPO Ubiquitin conjugation factor E4 OS=Schizosaccharomyces pombe (strain 972 / ATCC 24843) OX=284812 GN=ufd2 PE=2 SV=1	GO:0051056,GO:0000151,GO:0003824,GO:0004842,GO:0005085,GO:0005622,GO:0005975,GO:0006511,GO:0007264,GO:0016567,GO:0034450,GO:0043169	regulation of small GTPase mediated signal transduction,ubiquitin ligase complex,catalytic activity,ubiquitin-protein transferase activity,guanyl-nucleotide exchange factor activity,intracellular anatomical structure,carbohydrate metabolic process,ubiquitin-dependent protein catabolic process,small GTPase mediated signal transduction,protein ubiquitination,ubiquitin-ubiquitin ligase activity,cati…	K10597	752.13	1157.4	0	ubiquitin conjugation factor E4 B [EC:2.3.2.27]
TRINITY_DN1070_c7_g1	-0.546147	6.25774	3.36949e-05	8.40854e-05	241.077	227.744	241.993	161.177	155.097	166.106	N.A.	N.A.	N.A.	N.A.	N.A.	N.A.	GO:0022900,GO:0016651	electron transport chain,oxidoreductase activity, acting on NAD(P)H	K03937	57.2	151.8	2.5e-44	NADH dehydrogenase (ubiquinone) Fe-S protein 4
TRINITY_DN1071_c0_g1	-0.196788	5.52728	0.234993	0.289303	13.25	15.826	13.93	10.957	11.735	12.693	N.A.	N.A.	N.A.	N.A.	N.A.	N.A.	N.A.	N.A.	K01094	126.93	155.3	1.6e-45	phosphatidylglycerophosphatase GEP4 [EC:3.1.3.27]
TRINITY_DN1071_c1_g1	0.457258	2.66516	0.292795	0.352231	7.346	6.383	6.652	2.804	7.776	5.057	N.A.	N.A.	N.A.	N.A.	N.A.	N.A.	N.A.	N.A.	N.A.	N.A.	N.A.	N.A.	N.A.
TRINITY_DN1071_c2_g1	-0.0320457	7.64031	0.812544	0.845941	126.813	120.156	120.846	121.69	115.293	118.743	N.A.	N.A.	N.A.	N.A.	N.A.	N.A.	GO:0047746,GO:0003677,GO:0005198,GO:0006505,GO:0006508,GO:0006508,GO:0006629,GO:0006886,GO:0006886,GO:0008236,GO:0008236,GO:0015996,GO:0016192,GO:0016787,GO:0016788,GO:0030130,GO:0030132	chlorophyllase activity,DNA binding,structural molecule activity,GPI anchor metabolic process,proteolysis,proteolysis,lipid metabolic process,intracellular protein transport,intracellular protein transport,serine-type peptidase activity,serine-type peptidase activity,chlorophyll catabolic process,vesicle-mediated transport,hydrolase activity,hydrolase activity, acting on ester bonds,clathrin coat…	N.A.	N.A.	N.A.	N.A.	N.A.
TRINITY_DN1072_c0_g1	-0.451084	5.9256	0.00385549	0.00688583	39.938	41.454	36.738	28.27	25.231	32.172	N.A.	N.A.	N.A.	sp|O60162|YG23_SCHPO	4.54e-133	sp|O60162|YG23_SCHPO Uncharacterized protein C19F5.03 OS=Schizosaccharomyces pombe (strain 972 / ATCC 24843) OX=284812 GN=SPBC19F5.03 PE=1 SV=1	GO:0042578	phosphoric ester hydrolase activity	K21797	572.4	578.3	1.1e-173	phosphatidylinositol 4-phosphatase [EC:3.1.3.-]
TRINITY_DN1072_c1_g1	-1.03776	4.77164	1.54281e-06	4.65335e-06	41.211	41.018	46.743	15.776	21.784	22.807	N.A.	N.A.	N.A.	N.A.	N.A.	N.A.	GO:0006461,GO:0005739	N.A.,mitochondrion	K07555	93.83	157.5	3.1e-46	ATP synthase mitochondrial F1 complex assembly factor 1
TRINITY_DN1072_c2_g1	-0.583962	7.43461	1.65417e-05	4.31482e-05	95.06	91.403	98.338	63.849	62.6	60.106	gi|2083650656|ref|XM_043147313.1|	6.4e-89	Marasmius oreades uncharacterized protein (E1B28_001381), mRNA	sp|Q4WV66|RU2A_ASPFU	8.99e-67	sp|Q4WV66|RU2A_ASPFU U2 small nuclear ribonucleoprotein A' OS=Aspergillus fumigatus (strain ATCC MYA-4609 / CBS 101355 / FGSC A1100 / Af293) OX=330879 GN=lea1 PE=3 SV=1	GO:0005515	protein binding	K11092	106.4	318.9	2e-95	U2 small nuclear ribonucleoprotein A'
TRINITY_DN1072_c3_g1	0.881072	5.29609	6.3484e-07	2.01306e-06	67.385	52.061	53.676	113.233	98.62	104.101	N.A.	N.A.	N.A.	N.A.	N.A.	N.A.	GO:0055114,GO:0003824,GO:0003854,GO:0006694,GO:0016616,GO:0016620,GO:0050662,GO:0051287	obsolete oxidation-reduction process,catalytic activity,3-beta-hydroxy-delta5-steroid dehydrogenase activity,steroid biosynthetic process,oxidoreductase activity, acting on the CH-OH group of donors, NAD or NADP as acceptor,oxidoreductase activity, acting on the aldehyde or oxo group of donors, NAD or NADP as acceptor,obsolete coenzyme binding,NAD binding	N.A.	N.A.	N.A.	N.A.	N.A.
TRINITY_DN10739_c0_g1	-7.3799	-0.448796	4.80668e-11	2.42082e-10	4.789	7.804	6.452	0	0	0	N.A.	N.A.	N.A.	N.A.	N.A.	N.A.	N.A.	N.A.	N.A.	N.A.	N.A.	N.A.	N.A.
TRINITY_DN1073_c0_g1	0.369394	4.63693	0.0417732	0.0609838	15.304	13.382	15.448	14.985	14.867	14.892	N.A.	N.A.	N.A.	N.A.	N.A.	N.A.	GO:0032313,GO:0005097	N.A.,N.A.	N.A.	N.A.	N.A.	N.A.	N.A.
TRINITY_DN1073_c1_g1	-0.373432	2.20731	0.208368	0.260408	13.27	13.505	10.468	8.066	10.158	9.395	N.A.	N.A.	N.A.	N.A.	N.A.	N.A.	N.A.	N.A.	N.A.	N.A.	N.A.	N.A.	N.A.
TRINITY_DN1073_c2_g1	-1.59495	9.43223	1.12116e-22	1.41165e-21	635.999	607.173	640.588	196.009	191.335	230.18	gi|807759058|ref|XM_012328934.1|	0	Fibroporia radiculosa predicted protein partial mRNA	sp|Q9UTJ7|SDHA_SCHPO	0	sp|Q9UTJ7|SDHA_SCHPO Probable succinate dehydrogenase [ubiquinone] flavoprotein subunit, mitochondrial OS=Schizosaccharomyces pombe (strain 972 / ATCC 24843) OX=284812 GN=sdh1 PE=2 SV=1	GO:0055114,GO:0008033,GO:0016491,GO:0016491,GO:0050660,GO:0055114	obsolete oxidation-reduction process,tRNA processing,oxidoreductase activity,oxidoreductase activity,flavin adenine dinucleotide binding,obsolete oxidation-reduction process	K00239	681.6	693.6	1e-208	succinate dehydrogenase flavoprotein subunit [EC:1.3.5.1]
TRINITY_DN1073_c2_g2	0.100032	6.33349	0.49648	0.558459	51.44	52.639	44.853	50.164	54.215	50.212	N.A.	N.A.	N.A.	N.A.	N.A.	N.A.	GO:0003676	nucleic acid binding	K12840	131.6	223.3	3.3e-66	splicing factor 45
TRINITY_DN1073_c3_g1	0.92243	5.43338	0.0137837	0.0222204	29.946	36.321	27.715	84.92	63.187	30.073	N.A.	N.A.	N.A.	N.A.	N.A.	N.A.	N.A.	N.A.	N.A.	N.A.	N.A.	N.A.	N.A.
TRINITY_DN1074_c0_g1	0.927914	5.11813	9.37141e-09	3.73768e-08	41.468	36.358	35.366	66.914	65.482	70.66	N.A.	N.A.	N.A.	N.A.	N.A.	N.A.	N.A.	N.A.	N.A.	N.A.	N.A.	N.A.	N.A.
TRINITY_DN10755_c0_g1	2.57751	0.00260555	0.000268676	0.000587651	0.987	0.161	0.582	3.454	1.784	5.917	N.A.	N.A.	N.A.	N.A.	N.A.	N.A.	N.A.	N.A.	N.A.	N.A.	N.A.	N.A.	N.A.
TRINITY_DN10759_c0_g1	0.327274	3.09796	0.23276	0.286882	5.687	6.8	6.67	7.222	7.624	6.107	N.A.	N.A.	N.A.	N.A.	N.A.	N.A.	GO:0019901,GO:0000079	protein kinase binding,regulation of cyclin-dependent protein serine/threonine kinase activity	K24113	255.43	424.2	7.6e-127	PHO85 cyclin-6/7
TRINITY_DN1075_c0_g1	0.164033	6.15792	0.216961	0.270045	16.814	16.706	17.002	18.179	18.684	19.549	N.A.	N.A.	N.A.	sp|Q4ADV7|RIC1_HUMAN	3.43e-66	sp|Q4ADV7|RIC1_HUMAN Guanine nucleotide exchange factor subunit RIC1 OS=Homo sapiens OX=9606 GN=RIC1 PE=1 SV=2	GO:0055114,GO:0004345,GO:0006006,GO:0050661	obsolete oxidation-reduction process,glucose-6-phosphate dehydrogenase activity,glucose metabolic process,NADP binding	K20476	183.03	780	2.3e-234	RAB6A-GEF complex partner protein 1
TRINITY_DN1075_c1_g1	-0.501949	7.00029	0.000316151	0.000680569	244.335	237.547	226.172	149.44	166.278	170.794	N.A.	N.A.	N.A.	N.A.	N.A.	N.A.	N.A.	N.A.	N.A.	N.A.	N.A.	N.A.	N.A.
TRINITY_DN10766_c0_g1	7.18658	-0.689757	0.0023843	0.00442203	0	0	0	8.467	4.894	0	N.A.	N.A.	N.A.	N.A.	N.A.	N.A.	N.A.	N.A.	N.A.	N.A.	N.A.	N.A.	N.A.
TRINITY_DN1076_c0_g1	-0.273015	6.77119	0.156932	0.20249	58.381	65.614	59.31	40.105	46.754	60.006	N.A.	N.A.	N.A.	N.A.	N.A.	N.A.	GO:0005515	protein binding	N.A.	N.A.	N.A.	N.A.	N.A.
TRINITY_DN1077_c0_g1	-0.433391	6.59989	0.0039781	0.00709301	87.083	90.456	89.042	92.445	70.594	73.239	N.A.	N.A.	N.A.	N.A.	N.A.	N.A.	GO:0019773,GO:0004175,GO:0005515,GO:0005515,GO:0006511	proteasome core complex, alpha-subunit complex,endopeptidase activity,protein binding,protein binding,ubiquitin-dependent protein catabolic process	N.A.	N.A.	N.A.	N.A.	N.A.
TRINITY_DN1077_c1_g1	-0.281493	6.00115	0.0454409	0.0657901	74.652	78.162	78.738	57.017	64.971	60.926	N.A.	N.A.	N.A.	N.A.	N.A.	N.A.	GO:0019031,GO:0015031,GO:0015031,GO:0015031,GO:0016021,GO:0016021,GO:0016021	viral envelope,protein transport,protein transport,protein transport,N.A.,N.A.,N.A.	K19995	61.8	107.3	5.7e-31	secretory carrier-associated membrane protein
TRINITY_DN1077_c1_g2	-0.788219	9.75563	5.18731e-06	1.45377e-05	1187.73	1103.64	1153.6	676.802	555.397	735.276	N.A.	N.A.	N.A.	N.A.	N.A.	N.A.	GO:0050832,GO:0015031,GO:0016020,GO:0030176,GO:0042742	defense response to fungus,protein transport,membrane,obsolete integral component of endoplasmic reticulum membrane,defense response to bacterium	N.A.	N.A.	N.A.	N.A.	N.A.
TRINITY_DN1077_c2_g1	-1.13598	7.81414	2.94437e-08	1.10746e-07	449.502	409.243	364.902	202.744	140.839	208.063	N.A.	N.A.	N.A.	N.A.	N.A.	N.A.	GO:0006139,GO:0004127,GO:0005524	nucleobase-containing compound metabolic process,cytidylate kinase activity,ATP binding	N.A.	N.A.	N.A.	N.A.	N.A.
TRINITY_DN1078_c0_g1	0.248193	6.04351	0.125373	0.165831	21.208	23.45	26.634	25.607	28.559	29.643	N.A.	N.A.	N.A.	N.A.	N.A.	N.A.	N.A.	N.A.	N.A.	N.A.	N.A.	N.A.	N.A.
TRINITY_DN1079_c0_g1	-0.795284	4.32519	0.00308678	0.00560383	5.529	5.54	7.56	3.075	3.937	4.827	N.A.	N.A.	N.A.	N.A.	N.A.	N.A.	N.A.	N.A.	N.A.	N.A.	N.A.	N.A.	N.A.
TRINITY_DN107_c0_g1	0.122069	5.54977	0.558804	0.618437	42.416	49.239	47.324	52.849	54.933	35.93	N.A.	N.A.	N.A.	N.A.	N.A.	N.A.	GO:0009432,GO:0003697,GO:0005524,GO:0006281	SOS response,single-stranded DNA binding,ATP binding,DNA repair	N.A.	N.A.	N.A.	N.A.	N.A.
TRINITY_DN107_c1_g1	0.491614	3.2765	0.0773658	0.10691	3.9	5.323	4.516	6.605	7.189	5.777	N.A.	N.A.	N.A.	sp|Q339X2|BGL34_ORYSJ	2.65e-78	sp|Q339X2|BGL34_ORYSJ Beta-glucosidase 34 OS=Oryza sativa subsp. japonica OX=39947 GN=BGLU34 PE=2 SV=1	GO:0005975,GO:0004553	carbohydrate metabolic process,hydrolase activity, hydrolyzing O-glycosyl compounds	N.A.	N.A.	N.A.	N.A.	N.A.
TRINITY_DN107_c1_g2	-0.0768161	7.91639	0.601327	0.659295	420.129	370.213	425.811	356.97	388.956	394.588	N.A.	N.A.	N.A.	sp|Q12574|TPIS_COPC7	3.45e-99	sp|Q12574|TPIS_COPC7 Triosephosphate isomerase OS=Coprinopsis cinerea (strain Okayama-7 / 130 / ATCC MYA-4618 / FGSC 9003) OX=240176 GN=TPI PE=3 SV=2	GO:0008152,GO:0004807	metabolic process,triose-phosphate isomerase activity	K01803	29.1	208.7	7.7e-62	triosephosphate isomerase (TIM) [EC:5.3.1.1]
TRINITY_DN1080_c0_g1	-0.989591	7.38481	1.71548e-10	8.17997e-10	83.647	85.72	89.76	36.456	42.904	39.208	N.A.	N.A.	N.A.	sp|Q10088|SPEB1_SCHPO	5.52e-98	sp|Q10088|SPEB1_SCHPO Putative agmatinase 1 OS=Schizosaccharomyces pombe (strain 972 / ATCC 24843) OX=284812 GN=SPAC11D3.09 PE=3 SV=1	GO:0055114,GO:0016021,GO:0016491,GO:0019013,GO:0030436,GO:0042601,GO:0046872	obsolete oxidation-reduction process,N.A.,oxidoreductase activity,viral nucleocapsid,asexual sporulation,endospore-forming forespore,metal ion binding	K01480	190.1	363.9	6.4e-109	agmatinase [EC:3.5.3.11]
TRINITY_DN1080_c1_g1	0.170556	6.4115	0.424135	0.487231	101.981	94.433	109.37	122.48	131.312	72.919	N.A.	N.A.	N.A.	sp|Q92341|STR3_SCHPO	5.57e-78	sp|Q92341|STR3_SCHPO Low affinity heme transporter str3 OS=Schizosaccharomyces pombe (strain 972 / ATCC 24843) OX=284812 GN=str3 PE=1 SV=1	GO:0055114,GO:0016021,GO:0016021,GO:0045454,GO:0055085,GO:0055085	obsolete oxidation-reduction process,N.A.,N.A.,cell redox homeostasis,transmembrane transport,transmembrane transport	N.A.	N.A.	N.A.	N.A.	N.A.
TRINITY_DN1080_c2_g1	-2.8343	3.19669	0.000248334	0.0005465	47.816	53.018	63.781	2.945	3.208	18.2	N.A.	N.A.	N.A.	sp|P46595|UBC4_SCHPO	3.78e-72	sp|P46595|UBC4_SCHPO Ubiquitin-conjugating enzyme E2 4 OS=Schizosaccharomyces pombe (strain 972 / ATCC 24843) OX=284812 GN=ubc4 PE=1 SV=1	GO:0016881,GO:0005515	acid-amino acid ligase activity,protein binding	N.A.	N.A.	N.A.	N.A.	N.A.
TRINITY_DN10812_c0_g1	-0.0238269	7.14701	0.859205	0.885288	607.87	567.32	598.78	496.904	561.661	562.283	N.A.	N.A.	N.A.	N.A.	N.A.	N.A.	N.A.	N.A.	N.A.	N.A.	N.A.	N.A.	N.A.
TRINITY_DN10812_c0_g2	-2.04805	3.62533	1.1354e-13	7.39733e-13	106.622	82.737	99.238	19.576	15.389	24.876	N.A.	N.A.	N.A.	N.A.	N.A.	N.A.	N.A.	N.A.	N.A.	N.A.	N.A.	N.A.	N.A.
TRINITY_DN10819_c0_g1	3.20623	0.125232	1.96143e-08	7.53256e-08	2.616	2.964	0.927	9.68	8.32	5.827	N.A.	N.A.	N.A.	N.A.	N.A.	N.A.	N.A.	N.A.	N.A.	N.A.	N.A.	N.A.	N.A.
TRINITY_DN1081_c0_g1	-0.667889	11.8072	0.000147734	0.000337661	4521.59	4029.58	4100.76	2352.52	2940.7	2579.53	gi|2474091193|emb|OX459207.1|	0	Diarsia dahlii genome assembly, chromosome: 17	sp|P0CH32|UBQ4_ARATH	0	sp|P0CH32|UBQ4_ARATH Polyubiquitin 4 OS=Arabidopsis thaliana OX=3702 GN=UBQ4 PE=3 SV=1	GO:0031639,GO:0000166,GO:0003980,GO:0004045,GO:0004827,GO:0005515,GO:0005515,GO:0005524,GO:0005576,GO:0005737,GO:0006433,GO:0006486,GO:0009405,GO:0020037	plasminogen activation,nucleotide binding,UDP-glucose:glycoprotein glucosyltransferase activity,aminoacyl-tRNA hydrolase activity,proline-tRNA ligase activity,protein binding,protein binding,ATP binding,extracellular region,cytoplasm,prolyl-tRNA aminoacylation,protein glycosylation,obsolete pathogenesis,heme binding	K04551	365.87	397.3	7.1e-119	ubiquitin B
TRINITY_DN1081_c1_g1	-0.0611703	4.35264	0.759286	0.7999	32.76	34.18	35.393	30.284	29.158	36.12	N.A.	N.A.	N.A.	N.A.	N.A.	N.A.	N.A.	N.A.	N.A.	N.A.	N.A.	N.A.	N.A.
TRINITY_DN1081_c2_g1	0.674556	5.72384	0.0244921	0.0376299	33.757	30.43	27.397	40.755	33.247	71.15	N.A.	N.A.	N.A.	N.A.	N.A.	N.A.	N.A.	N.A.	N.A.	N.A.	N.A.	N.A.	N.A.
TRINITY_DN1082_c0_g1	0.633069	7.9188	1.19318e-05	3.17209e-05	143.884	147.868	149.434	218.227	204.679	212.9	gi|1557899600|ref|XM_027754919.1|	1.16e-165	Sparassis crispa Eukaryotic translation initiation factor 3 subunit D (SCP_0210080), partial mRNA	sp|Q4PEZ2|EIF3D_USTMA	1.73e-151	sp|Q4PEZ2|EIF3D_USTMA Eukaryotic translation initiation factor 3 subunit D OS=Ustilago maydis (strain 521 / FGSC 9021) OX=237631 GN=UMAG_01321 PE=3 SV=1	GO:0046008,GO:0003676,GO:0003743,GO:0003743,GO:0005179,GO:0005576,GO:0005737,GO:0005737,GO:0005852,GO:0005852	regulation of female receptivity, post-mating,nucleic acid binding,translation initiation factor activity,translation initiation factor activity,hormone activity,extracellular region,cytoplasm,cytoplasm,eukaryotic translation initiation factor 3 complex,eukaryotic translation initiation factor 3 complex	K13107,K03251	110.9,187.5	125.3,586.2	1.7E-36,8.2E-176	RNA-binding motif protein, X-linked 2,translation initiation factor 3 subunit D
TRINITY_DN1082_c1_g1	-0.922253	5.74659	6.44994e-10	2.92581e-09	46.464	46.483	36.893	23.496	25.732	27.055	N.A.	N.A.	N.A.	N.A.	N.A.	N.A.	N.A.	N.A.	N.A.	N.A.	N.A.	N.A.	N.A.
TRINITY_DN1082_c2_g1	-2.60193	2.44328	9.21635e-16	7.09783e-15	17.742	22.114	17.901	3.302	3.1	2.888	N.A.	N.A.	N.A.	N.A.	N.A.	N.A.	N.A.	N.A.	N.A.	N.A.	N.A.	N.A.	N.A.
TRINITY_DN1082_c2_g2	-2.57837	5.82783	1.87321e-08	7.20664e-08	412.675	541.777	299.84	48.81	44.427	116.884	N.A.	N.A.	N.A.	N.A.	N.A.	N.A.	N.A.	N.A.	N.A.	N.A.	N.A.	N.A.	N.A.
TRINITY_DN1083_c0_g1	6.74072	0.578532	2.19784e-20	2.39808e-19	0	0.199	0	12.397	15.161	8.125	N.A.	N.A.	N.A.	N.A.	N.A.	N.A.	N.A.	N.A.	N.A.	N.A.	N.A.	N.A.	N.A.
TRINITY_DN1083_c1_g1	-0.282587	5.41088	0.253703	0.310025	10.95	12.577	8.205	9.29	6.46	10.324	N.A.	N.A.	N.A.	sp|P19813|TREA_RABIT	3.15e-90	sp|P19813|TREA_RABIT Trehalase OS=Oryctolagus cuniculus OX=9986 GN=TREH PE=1 SV=1	GO:0016787,GO:0004134,GO:0004135,GO:0004555,GO:0005515,GO:0005980,GO:0005991,GO:0006508,GO:0008152,GO:0008236	hydrolase activity,4-alpha-glucanotransferase activity,amylo-alpha-1,6-glucosidase activity,alpha,alpha-trehalase activity,protein binding,glycogen catabolic process,trehalose metabolic process,proteolysis,metabolic process,serine-type peptidase activity	K01194	172.3	588.1	1.5e-176	alpha,alpha-trehalase [EC:3.2.1.28]
TRINITY_DN10842_c0_g2	2.15924	-0.191599	0.00652516	0.0111929	26.609	2.898	4.998	1.429	1.892	6.256	N.A.	N.A.	N.A.	N.A.	N.A.	N.A.	N.A.	N.A.	N.A.	N.A.	N.A.	N.A.	N.A.
TRINITY_DN10849_c0_g1	-0.705559	1.09106	0.0600324	0.0849956	2.824	1.885	2.853	1.267	1.664	1.669	N.A.	N.A.	N.A.	N.A.	N.A.	N.A.	N.A.	N.A.	N.A.	N.A.	N.A.	N.A.	N.A.
TRINITY_DN1084_c0_g1	-0.473598	5.33113	0.00143407	0.00276168	72.5	77.367	75.775	57.245	54.172	52.071	N.A.	N.A.	N.A.	N.A.	N.A.	N.A.	GO:0016772	transferase activity, transferring phosphorus-containing groups	N.A.	N.A.	N.A.	N.A.	N.A.
TRINITY_DN1084_c1_g1	0.589559	6.73388	1.32659e-05	3.50938e-05	38.368	44.863	39.455	49.806	46.711	49.012	N.A.	N.A.	N.A.	sp|P09437|CYB2_WICAO	7.24e-180	sp|P09437|CYB2_WICAO L-lactate dehydrogenase (cytochrome) OS=Wickerhamomyces anomalus OX=4927 GN=CYB2 PE=1 SV=2	GO:0055114,GO:0003824,GO:0004451,GO:0006537,GO:0015930,GO:0016491,GO:0016638,GO:0019752,GO:0020037	obsolete oxidation-reduction process,catalytic activity,isocitrate lyase activity,glutamate biosynthetic process,glutamate synthase activity,oxidoreductase activity,oxidoreductase activity, acting on the CH-NH2 group of donors,carboxylic acid metabolic process,heme binding	K00101	459.4	691.2	1.1e-207	L-lactate dehydrogenase (cytochrome) [EC:1.1.2.3]
TRINITY_DN10852_c0_g1	-0.0233909	0.752716	0.973864	0.979682	1.007	0.994	1.299	0.379	1.066	1.049	N.A.	N.A.	N.A.	N.A.	N.A.	N.A.	GO:0031423,GO:0019012	hexon binding,N.A.	N.A.	N.A.	N.A.	N.A.	N.A.
TRINITY_DN1085_c0_g1	-1.35176	4.81489	1.8533e-15	1.39233e-14	59.181	56.039	59.256	24.849	25.384	30.233	N.A.	N.A.	N.A.	N.A.	N.A.	N.A.	N.A.	N.A.	N.A.	N.A.	N.A.	N.A.	N.A.
TRINITY_DN1085_c1_g1	-2.14324	5.45815	4.05926e-18	3.74805e-17	24.101	29.492	23.671	7.59	8.059	3.588	N.A.	N.A.	N.A.	N.A.	N.A.	N.A.	GO:0030178,GO:0005515,GO:0005576,GO:0007275	negative regulation of Wnt signaling pathway,protein binding,extracellular region,multicellular organism development	N.A.	N.A.	N.A.	N.A.	N.A.
TRINITY_DN1085_c1_g2	-3.78442	1.81137	5.39524e-17	4.62826e-16	8.837	10.797	6.888	0.585	0.457	0.85	N.A.	N.A.	N.A.	N.A.	N.A.	N.A.	N.A.	N.A.	N.A.	N.A.	N.A.	N.A.	N.A.
TRINITY_DN1085_c2_g1	-3.0018	7.5709	6.84076e-69	6.18332e-67	119.161	135.679	119.692	14.433	17.477	16.93	N.A.	N.A.	N.A.	sp|A0A1U8QTJ9|CICA_EMENI	0	sp|A0A1U8QTJ9|CICA_EMENI ABC-type transporter cicA OS=Emericella nidulans (strain FGSC A4 / ATCC 38163 / CBS 112.46 / NRRL 194 / M139) OX=227321 GN=cicA PE=1 SV=1	GO:0055085,GO:0000287,GO:0003924,GO:0005524,GO:0005524,GO:0005524,GO:0005525,GO:0006810,GO:0006810,GO:0006810,GO:0010333,GO:0016021,GO:0016021,GO:0016021,GO:0016829,GO:0016887,GO:0042626,GO:0042626,GO:0042626,GO:0043531,GO:0055085,GO:0055085	transmembrane transport,magnesium ion binding,GTPase activity,ATP binding,ATP binding,ATP binding,GTP binding,transport,transport,transport,terpene synthase activity,N.A.,N.A.,N.A.,lyase activity,ATP hydrolysis activity,ATPase-coupled transmembrane transporter activity,ATPase-coupled transmembrane transporter activity,ATPase-coupled transmembrane transporter activity,ADP binding,transmembrane tra…	N.A.	N.A.	N.A.	N.A.	N.A.
TRINITY_DN1085_c2_g2	-2.57243	2.15043	1.64797e-09	7.13261e-09	20.517	30.666	19.891	5.998	2.773	4.537	N.A.	N.A.	N.A.	N.A.	N.A.	N.A.	N.A.	N.A.	N.A.	N.A.	N.A.	N.A.	N.A.
TRINITY_DN1085_c3_g1	0.511775	1.87469	0.123086	0.163259	10.999	5.01	16.529	20.854	29.342	43.475	N.A.	N.A.	N.A.	N.A.	N.A.	N.A.	N.A.	N.A.	N.A.	N.A.	N.A.	N.A.	N.A.
TRINITY_DN1086_c0_g1	0.830427	5.19346	2.66451e-08	1.00838e-07	13.27	13.562	13.73	25.131	23.154	23.927	N.A.	N.A.	N.A.	N.A.	N.A.	N.A.	GO:0016987,GO:0003677,GO:0003700,GO:0004672,GO:0005524,GO:0006352,GO:0006355,GO:0006468	sigma factor activity,DNA binding,DNA-binding transcription factor activity,protein kinase activity,ATP binding,DNA-templated transcription initiation,regulation of DNA-templated transcription,protein phosphorylation	N.A.	N.A.	N.A.	N.A.	N.A.
TRINITY_DN1087_c0_g1	0.548823	4.17035	0.0301831	0.0454786	8.787	7.596	8.832	9.766	12.257	14.302	N.A.	N.A.	N.A.	sp|Q6JDV7|POLK_ARATH	6.65e-81	sp|Q6JDV7|POLK_ARATH DNA polymerase kappa OS=Arabidopsis thaliana OX=3702 GN=POLK PE=1 SV=1	GO:0006281,GO:0003684,GO:0003887	DNA repair,damaged DNA binding,DNA-directed DNA polymerase activity	K03511	441.87	466.7	9.6e-140	DNA polymerase kappa [EC:2.7.7.7]
TRINITY_DN1087_c1_g1	-0.0975594	6.89329	0.601804	0.659398	56.446	47.638	44.199	31.876	28.451	43.765	N.A.	N.A.	N.A.	N.A.	N.A.	N.A.	GO:0006508,GO:0004190,GO:0004190,GO:0006508	proteolysis,aspartic-type endopeptidase activity,aspartic-type endopeptidase activity,proteolysis	K10703	85.6	212.8	4e-63	very-long-chain (3R)-3-hydroxyacyl-CoA dehydratase [EC:4.2.1.134]
TRINITY_DN1087_c1_g2	2.84804	5.67206	2.0383e-25	3.02295e-24	11.897	10.276	15.411	78.077	68.788	122.061	N.A.	N.A.	N.A.	sp|Q9USW3|YHZ7_SCHPO	6.34e-55	sp|Q9USW3|YHZ7_SCHPO Probable glycosidase C21B10.07 OS=Schizosaccharomyces pombe (strain 972 / ATCC 24843) OX=284812 GN=SPBC21B10.07 PE=3 SV=1	N.A.	N.A.	N.A.	N.A.	N.A.	N.A.	N.A.
TRINITY_DN1087_c2_g1	-1.10214	7.11051	1.38205e-16	1.13784e-15	86.658	89.707	92.722	40.538	42.306	40.977	gi|630349396|ref|XM_007865808.1|	6.26e-74	Gloeophyllum trabeum ATCC 11539 NLI interacting factor partial mRNA	sp|Q09695|YA22_SCHPO	1.74e-76	sp|Q09695|YA22_SCHPO Uncharacterized protein C2F7.02c OS=Schizosaccharomyces pombe (strain 972 / ATCC 24843) OX=284812 GN=SPAC2F7.02c PE=1 SV=1	GO:0005515	protein binding	K15731	264.7	360.3	4.9e-108	carboxy-terminal domain RNA polymerase II polypeptide A small phosphatase [EC:3.1.3.16]
TRINITY_DN1088_c0_g1	0.416795	3.64862	0.0972492	0.131529	24.19	29.587	24.235	39.434	33.073	44.775	N.A.	N.A.	N.A.	N.A.	N.A.	N.A.	N.A.	N.A.	N.A.	N.A.	N.A.	N.A.	N.A.
TRINITY_DN1088_c1_g1	1.1074	5.3599	3.1788e-07	1.04905e-06	67.415	52.686	44.308	418.871	270.151	162.798	N.A.	N.A.	N.A.	N.A.	N.A.	N.A.	N.A.	N.A.	N.A.	N.A.	N.A.	N.A.	N.A.
TRINITY_DN1088_c1_g2	-1.48277	3.00145	3.85278e-09	1.60397e-08	7.089	7.046	7.515	2.274	2.697	2.509	N.A.	N.A.	N.A.	N.A.	N.A.	N.A.	GO:0055114,GO:0009916	obsolete oxidation-reduction process,alternative oxidase activity	N.A.	N.A.	N.A.	N.A.	N.A.
TRINITY_DN1088_c2_g1	-0.23246	8.81226	0.437326	0.500575	254.129	184.415	203.31	257.856	158.763	155.422	N.A.	N.A.	N.A.	sp|F9FAJ9|OXEAS_FUSOF	2.25e-94	sp|F9FAJ9|OXEAS_FUSOF Bifunctional dioxygenase (DOX)-epoxy alcohol synthase (EAS) OS=Fusarium oxysporum (strain Fo5176) OX=660025 GN=FOXB_03425 PE=1 SV=1	GO:0071630,GO:0000256,GO:0004848,GO:0005198,GO:0005515,GO:0005634,GO:0006890,GO:0031144,GO:0042802	nuclear protein quality control by the ubiquitin-proteasome system,allantoin catabolic process,ureidoglycolate hydrolase activity,structural molecule activity,protein binding,nucleus,retrograde vesicle-mediated transport, Golgi to endoplasmic reticulum,proteasome localization,identical protein binding	K17268	73.8	172.8	7.2e-51	coatomer subunit epsilon
TRINITY_DN1088_c3_g1	-0.446697	7.51424	0.0164277	0.0260892	143.716	199.057	170.315	136.567	120.078	108.639	N.A.	N.A.	N.A.	N.A.	N.A.	N.A.	GO:0016787,GO:0006464,GO:0006629,GO:0008474	hydrolase activity,N.A.,lipid metabolic process,palmitoyl-(protein) hydrolase activity	N.A.	N.A.	N.A.	N.A.	N.A.
TRINITY_DN1088_c4_g1	1.3954	2.57405	4.25471e-06	1.20618e-05	1.787	1.714	1.508	3.898	5.166	3.778	N.A.	N.A.	N.A.	N.A.	N.A.	N.A.	GO:0016021	N.A.	N.A.	N.A.	N.A.	N.A.	N.A.
TRINITY_DN1089_c0_g1	0.306649	4.85249	0.27497	0.332934	62.765	49.39	48.415	52.556	57.391	103.002	N.A.	N.A.	N.A.	N.A.	N.A.	N.A.	GO:0043161,GO:0003684,GO:0005515,GO:0006289	proteasome-mediated ubiquitin-dependent protein catabolic process,damaged DNA binding,protein binding,nucleotide-excision repair	N.A.	N.A.	N.A.	N.A.	N.A.
TRINITY_DN108_c0_g1	-0.730541	7.61579	0.000167785	0.000380452	31.525	33.356	43.944	20.94	19.728	24.386	N.A.	N.A.	N.A.	N.A.	N.A.	N.A.	GO:0016627	oxidoreductase activity, acting on the CH-CH group of donors	N.A.	N.A.	N.A.	N.A.	N.A.
TRINITY_DN108_c0_g2	-2.03455	6.40257	1.3251e-18	1.27136e-17	130.407	96.82	88.197	21.828	23.274	30.983	N.A.	N.A.	N.A.	N.A.	N.A.	N.A.	N.A.	N.A.	N.A.	N.A.	N.A.	N.A.	N.A.
TRINITY_DN1090_c0_g1	-0.19674	6.41738	0.172627	0.220719	15.027	15.627	15.838	14.79	12.387	12.843	N.A.	N.A.	N.A.	sp|B1AQJ2|UBP36_MOUSE	2.43e-79	sp|B1AQJ2|UBP36_MOUSE Ubiquitin carboxyl-terminal hydrolase 36 OS=Mus musculus OX=10090 GN=Usp36 PE=1 SV=1	GO:0070140,GO:0003735,GO:0003824,GO:0005515,GO:0005622,GO:0005840,GO:0006281,GO:0006412,GO:0006511,GO:0008270,GO:0008270,GO:0032183,GO:0036459,GO:0046872	N.A.,structural constituent of ribosome,catalytic activity,protein binding,intracellular anatomical structure,ribosome,DNA repair,translation,ubiquitin-dependent protein catabolic process,zinc ion binding,zinc ion binding,SUMO binding,N.A.,metal ion binding	K11855,K01102	470.4,190.17	479.9,393.5	7.7E-144,8.7E-118	ubiquitin carboxyl-terminal hydrolase 36/42 [EC:3.4.19.12],pyruvate dehydrogenase phosphatase [EC:3.1.3.43]
TRINITY_DN1091_c0_g1	-0.707408	6.0183	0.0351126	0.0521196	25.552	37.826	22.935	20.789	9.658	12.433	gi|2117662309|dbj|LC565488.1|	0	Lepista sordida mitochondrial DNA, complete genome	sp|Q0H8Y4|COX1_USTMA	1.02e-151	sp|Q0H8Y4|COX1_USTMA Cytochrome c oxidase subunit 1 OS=Ustilago maydis (strain 521 / FGSC 9021) OX=237631 GN=COX1 PE=3 SV=1	GO:0055114,GO:0000166,GO:0003677,GO:0003677,GO:0004129,GO:0004519,GO:0004519,GO:0005506,GO:0006314,GO:0006314,GO:0008272,GO:0009055,GO:0009060,GO:0015116,GO:0016021,GO:0016021,GO:0020037,GO:0046872	obsolete oxidation-reduction process,nucleotide binding,DNA binding,DNA binding,cytochrome-c oxidase activity,endonuclease activity,endonuclease activity,iron ion binding,intron homing,intron homing,sulfate transport,electron transfer activity,aerobic respiration,sulfate transmembrane transporter activity,N.A.,N.A.,heme binding,metal ion binding	N.A.	N.A.	N.A.	N.A.	N.A.
TRINITY_DN1092_c0_g1	-0.365096	5.72778	0.0279836	0.0425001	110.64	113.015	116.43	73.605	87.614	101.523	N.A.	N.A.	N.A.	N.A.	N.A.	N.A.	N.A.	N.A.	N.A.	N.A.	N.A.	N.A.	N.A.
TRINITY_DN1093_c0_g1	1.36236	6.07778	1.81876e-18	1.72001e-17	16.725	16.564	17.61	47.749	38.619	45.534	gi|2321473985|gb|CP107702.1|	2.48e-73	Lyophyllum decastes strain LRG-d1-1 chromosome 2	sp|P17885|BIMA_EMENI	1.59e-62	sp|P17885|BIMA_EMENI Protein bimA OS=Emericella nidulans (strain FGSC A4 / ATCC 38163 / CBS 112.46 / NRRL 194 / M139) OX=227321 GN=bimA PE=2 SV=1	GO:0018342,GO:0005515,GO:0005515,GO:0008318	protein prenylation,protein binding,protein binding,protein prenyltransferase activity	N.A.	N.A.	N.A.	N.A.	N.A.
TRINITY_DN1093_c1_g1	-0.352023	8.48151	0.012921	0.0209345	103.117	108.867	106.289	103.846	96.423	94.477	N.A.	N.A.	N.A.	sp|O94501|TCPA_SCHPO	0	sp|O94501|TCPA_SCHPO T-complex protein 1 subunit alpha OS=Schizosaccharomyces pombe (strain 972 / ATCC 24843) OX=284812 GN=cct1 PE=3 SV=1	GO:0046961,GO:0000275,GO:0002143,GO:0003725,GO:0005524,GO:0005737,GO:0006629,GO:0015986,GO:0016788,GO:0044267,GO:0046933	proton-transporting ATPase activity, rotational mechanism,mitochondrial proton-transporting ATP synthase complex, catalytic sector F(1),tRNA wobble position uridine thiolation,double-stranded RNA binding,ATP binding,cytoplasm,lipid metabolic process,proton motive force-driven ATP synthesis,hydrolase activity, acting on ester bonds,N.A.,proton-transporting ATP synthase activity, rotational mechani…	K09493,K02555	587.73,270.8	1005.4,480.1	8.8E-303,9E-144	T-complex protein 1 subunit alpha,M-phase inducer tyrosine phosphatase [EC:3.1.3.48]
TRINITY_DN1093_c2_g1	-0.034192	5.80743	0.832918	0.862967	27.221	31.102	34.63	27.816	31.702	31.412	N.A.	N.A.	N.A.	N.A.	N.A.	N.A.	GO:0006388,GO:0000213	tRNA splicing, via endonucleolytic cleavage and ligation,tRNA-intron endonuclease activity	K15323,K10134	114.5,79	305.2,186.3	5.5E-91,5.7E-55	tRNA-splicing endonuclease subunit Sen34 [EC:4.6.1.16],etoposide-induced 2.4 mRNA
TRINITY_DN1094_c0_g1	-2.48849	8.01219	5.40642e-41	1.66996e-39	562.591	576.08	492.19	57.104	68.081	98.325	gi|2050734747|ref|XM_041336926.1|	9.46e-92	Suillus subaureus NADP-dependent oxidoreductase domain-containing protein (BJ212DRAFT_1388442), mRNA	sp|E9FCP6|DTXS3_METRA	2.31e-125	sp|E9FCP6|DTXS3_METRA Aldo-keto reductase dtxS3 OS=Metarhizium robertsii (strain ARSEF 23 / ATCC MYA-3075) OX=655844 GN=dtxS3 PE=3 SV=2	N.A.	N.A.	K23107,K23107	336.53,336.53	395.8,395.7	1E-118,1.1E-118	1-deoxyxylulose-5-phosphate synthase [EC:1.1.-.-],1-deoxyxylulose-5-phosphate synthase [EC:1.1.-.-]
TRINITY_DN1094_c1_g1	-0.230134	2.7906	0.528128	0.588812	17.367	13.96	17.647	11.921	9.875	16.131	N.A.	N.A.	N.A.	N.A.	N.A.	N.A.	N.A.	N.A.	N.A.	N.A.	N.A.	N.A.	N.A.
TRINITY_DN10956_c0_g1	0.502861	3.18154	0.0631609	0.0888827	3.268	4.186	3.971	5.327	5.775	4.907	N.A.	N.A.	N.A.	N.A.	N.A.	N.A.	GO:0055114,GO:0006779,GO:0008033,GO:0016491,GO:0019354,GO:0043115,GO:0050660	obsolete oxidation-reduction process,porphyrin-containing compound biosynthetic process,tRNA processing,oxidoreductase activity,siroheme biosynthetic process,precorrin-2 dehydrogenase activity,flavin adenine dinucleotide binding	K00273	134.37	234.8	8.6e-70	D-amino-acid oxidase [EC:1.4.3.3]
TRINITY_DN1095_c0_g1	-0.10043	3.85702	0.677966	0.729079	28.761	34.407	27.779	20.864	27.439	32.132	N.A.	N.A.	N.A.	N.A.	N.A.	N.A.	N.A.	N.A.	N.A.	N.A.	N.A.	N.A.	N.A.
TRINITY_DN1096_c0_g1	0.436858	5.55306	0.0116022	0.0189681	21.613	20.05	19.191	33.749	42.567	43.925	gi|2185502371|ref|XM_046224895.1|	4.03e-160	Lentinula edodes uncharacterized protein (C8R40DRAFT_1053910), partial mRNA	sp|P26659|RAD15_SCHPO	0	sp|P26659|RAD15_SCHPO General transcription and DNA repair factor IIH helicase subunit XPD OS=Schizosaccharomyces pombe (strain 972 / ATCC 24843) OX=284812 GN=rad15 PE=1 SV=2	GO:0016818,GO:0003676,GO:0003676,GO:0003677,GO:0004003,GO:0005524,GO:0005524,GO:0005524,GO:0005634,GO:0005634,GO:0006139,GO:0006139,GO:0008026,GO:0008026,GO:0016787,GO:0016818	hydrolase activity, acting on acid anhydrides, in phosphorus-containing anhydrides,nucleic acid binding,nucleic acid binding,DNA binding,N.A.,ATP binding,ATP binding,ATP binding,nucleus,nucleus,nucleobase-containing compound metabolic process,nucleobase-containing compound metabolic process,N.A.,N.A.,hydrolase activity,hydrolase activity, acting on acid anhydrides, in phosphorus-containing anhydr…	K10844	402.9	456.4	1.2e-136	DNA excision repair protein ERCC-2 [EC:5.6.2.3]
TRINITY_DN1096_c1_g1	0.0260949	7.79415	0.85068	0.878508	111.203	118.309	116.857	83.599	85.167	97.455	N.A.	N.A.	N.A.	sp|O59824|YME1_SCHPO	0	sp|O59824|YME1_SCHPO ATP-dependent zinc metalloprotease YME1 homolog OS=Schizosaccharomyces pombe (strain 972 / ATCC 24843) OX=284812 GN=SPCC965.04c PE=3 SV=1	GO:0070526,GO:0003678,GO:0004222,GO:0005524,GO:0006281,GO:0006310,GO:0006508,GO:0009378,GO:0015979,GO:0015995,GO:0016301,GO:0016851,GO:0016887	N.A.,DNA helicase activity,metalloendopeptidase activity,ATP binding,DNA repair,DNA recombination,proteolysis,four-way junction helicase activity,photosynthesis,chlorophyll biosynthetic process,kinase activity,magnesium chelatase activity,ATP hydrolysis activity	K08955	797.63	841.8	2.7e-253	ATP-dependent metalloprotease [EC:3.4.24.-]
TRINITY_DN1096_c2_g1	1.24819	4.49186	1.5486e-10	7.43726e-10	7.8	6.487	8.405	18.125	17.434	17.75	N.A.	N.A.	N.A.	N.A.	N.A.	N.A.	GO:0005576	extracellular region	K21626	58.1	72.9	1.5e-20	cyclin-D1-binding protein 1
TRINITY_DN1097_c0_g1	-1.30323	5.79283	1.13182e-17	1.01663e-16	95.248	86.421	77.12	36.131	31.866	32.861	N.A.	N.A.	N.A.	N.A.	N.A.	N.A.	GO:0044780,GO:0003676,GO:0005515	bacterial-type flagellum assembly,nucleic acid binding,protein binding	N.A.	N.A.	N.A.	N.A.	N.A.
TRINITY_DN1097_c1_g1	-0.335917	3.41731	0.161541	0.207875	40.017	50.65	48.797	38.351	35.607	37.259	N.A.	N.A.	N.A.	N.A.	N.A.	N.A.	N.A.	N.A.	K18173	47.87	79.4	1.9e-22	cytochrome c oxidase assembly factor 1
TRINITY_DN1098_c0_g1	-1.603	5.2028	2.12481e-16	1.72782e-15	60.978	60.007	43.871	18.894	19.522	27.045	N.A.	N.A.	N.A.	N.A.	N.A.	N.A.	GO:0055114,GO:0003824,GO:0003824,GO:0003854,GO:0003854,GO:0003857,GO:0006631,GO:0006694,GO:0006694,GO:0008831,GO:0008831,GO:0016491,GO:0016616,GO:0016616,GO:0045226,GO:0045226,GO:0050662,GO:0050662,GO:0055114	obsolete oxidation-reduction process,catalytic activity,catalytic activity,3-beta-hydroxy-delta5-steroid dehydrogenase activity,3-beta-hydroxy-delta5-steroid dehydrogenase activity,3-hydroxyacyl-CoA dehydrogenase activity,fatty acid metabolic process,steroid biosynthetic process,steroid biosynthetic process,dTDP-4-dehydrorhamnose reductase activity,dTDP-4-dehydrorhamnose reductase activity,oxidor…	N.A.	N.A.	N.A.	N.A.	N.A.
TRINITY_DN1099_c0_g1	-1.65837	5.54541	5.96125e-08	2.13823e-07	83.815	80.019	73.358	29.862	27.298	13.822	N.A.	N.A.	N.A.	N.A.	N.A.	N.A.	GO:0016021,GO:0005215,GO:0005737,GO:0006810	N.A.,transporter activity,cytoplasm,transport	N.A.	N.A.	N.A.	N.A.	N.A.
TRINITY_DN1099_c1_g1	-2.22627	4.26666	6.36884e-05	0.000153105	50.324	37.978	51.641	13.145	13.17	2.888	N.A.	N.A.	N.A.	N.A.	N.A.	N.A.	N.A.	N.A.	N.A.	N.A.	N.A.	N.A.	N.A.
TRINITY_DN109_c0_g1	-0.713741	6.56915	8.02351e-08	2.83881e-07	47.5	48.462	45.825	30.804	28.831	29.034	N.A.	N.A.	N.A.	N.A.	N.A.	N.A.	GO:0005515	protein binding	N.A.	N.A.	N.A.	N.A.	N.A.
TRINITY_DN109_c0_g2	0.701342	2.13813	0.0321607	0.0481542	8.037	9.613	7.088	13.816	10.821	10.984	N.A.	N.A.	N.A.	N.A.	N.A.	N.A.	N.A.	N.A.	N.A.	N.A.	N.A.	N.A.	N.A.
TRINITY_DN109_c1_g1	1.19509	7.51944	7.12554e-12	3.90472e-11	31.624	33.1	31.413	64.662	53.845	76.597	gi|2028110135|ref|XM_040904705.1|	1.45e-63	Laetiporus sulphureus 93-53 recombination protein Rad52 (LAESUDRAFT_657727), partial mRNA	sp|Q7ZV68|VPS29_DANRE	4.78e-75	sp|Q7ZV68|VPS29_DANRE Vacuolar protein sorting-associated protein 29 OS=Danio rerio OX=7955 GN=vps29 PE=2 SV=1	GO:0016787,GO:0004553,GO:0005975,GO:0006281,GO:0006310	hydrolase activity,hydrolase activity, hydrolyzing O-glycosyl compounds,carbohydrate metabolic process,DNA repair,DNA recombination	K18467,K01183,K10873	159.07,118.6,96.57	365.9,202,317.4	7E-110,1.1E-59,1.6E-94	vacuolar protein sorting-associated protein 29,chitinase [EC:3.2.1.14],DNA repair and recombination protein RAD52
TRINITY_DN109_c2_g1	0.00851451	4.40517	0.9906	0.994073	17.298	18.241	14.112	8.543	7.232	33.931	N.A.	N.A.	N.A.	N.A.	N.A.	N.A.	N.A.	N.A.	N.A.	N.A.	N.A.	N.A.	N.A.
TRINITY_DN109_c3_g1	0.30318	0.461933	0.519855	0.580795	1.58	1.136	1.309	1.483	1.109	2.379	N.A.	N.A.	N.A.	N.A.	N.A.	N.A.	N.A.	N.A.	N.A.	N.A.	N.A.	N.A.	N.A.
TRINITY_DN10_c0_g1	15.9902	7.89404	3.95264e-06	1.12762e-05	0	0	0	72.869	189.084	0.04	N.A.	N.A.	N.A.	N.A.	N.A.	N.A.	GO:0006351,GO:0003677,GO:0003723,GO:0003968,GO:0005524	DNA-templated transcription,DNA binding,RNA binding,RNA-dependent RNA polymerase activity,ATP binding	N.A.	N.A.	N.A.	N.A.	N.A.
TRINITY_DN1100_c0_g1	-0.0233331	7.84198	0.913523	0.930426	32.661	32.75	32.068	28.758	22.11	35.68	N.A.	N.A.	N.A.	sp|Q12559|AMDS_ASPOR	1.02e-75	sp|Q12559|AMDS_ASPOR Acetamidase OS=Aspergillus oryzae (strain ATCC 42149 / RIB 40) OX=510516 GN=amdS PE=3 SV=2	GO:0055085,GO:0016021,GO:0016765,GO:0016884	transmembrane transport,N.A.,transferase activity, transferring alkyl or aryl (other than methyl) groups,carbon-nitrogen ligase activity, with glutamine as amido-N-donor	K15528,K01426	433.1,219.6	469.6,242.3	9.1E-141,5.9E-72	fatty acid amide hydrolase [EC:3.5.1.99],amidase [EC:3.5.1.4]
TRINITY_DN11011_c0_g1	-4.11562	5.55588	3.94235e-06	1.12506e-05	432.599	310.434	223.782	6.507	5.177	43.905	N.A.	N.A.	N.A.	N.A.	N.A.	N.A.	N.A.	N.A.	N.A.	N.A.	N.A.	N.A.	N.A.
TRINITY_DN11017_c0_g1	2.786	-0.479518	1.87752e-05	4.87078e-05	0.197	0.161	0.154	0.682	1.164	1.639	N.A.	N.A.	N.A.	N.A.	N.A.	N.A.	N.A.	N.A.	N.A.	N.A.	N.A.	N.A.	N.A.
TRINITY_DN1101_c0_g1	0.622878	6.84592	0.00120804	0.00235172	49.929	46.786	39.501	85.039	70.659	57.598	N.A.	N.A.	N.A.	N.A.	N.A.	N.A.	GO:0006468,GO:0003824,GO:0004672,GO:0004672,GO:0005524,GO:0006468	protein phosphorylation,catalytic activity,protein kinase activity,protein kinase activity,ATP binding,protein phosphorylation	K12625	98.17	149.2	4.4e-44	U6 snRNA-associated Sm-like protein LSm6
TRINITY_DN1101_c1_g1	-0.574336	6.45422	0.00240928	0.0044645	39.187	34.417	30.041	22.164	20.435	29.303	N.A.	N.A.	N.A.	sp|P0CQ10|ATG4_CRYNJ	2.78e-106	sp|P0CQ10|ATG4_CRYNJ Cysteine protease ATG4 OS=Cryptococcus neoformans var. neoformans serotype D (strain JEC21 / ATCC MYA-565) OX=214684 GN=ATG4 PE=3 SV=1	N.A.	N.A.	K08342	109.53	436.6	7.4e-131	cysteine protease ATG4 [EC:3.4.22.-]
TRINITY_DN1101_c2_g1	1.89511	1.99992	8.22739e-08	2.9056e-07	2.261	1.885	1.627	7.947	8.091	5.577	N.A.	N.A.	N.A.	N.A.	N.A.	N.A.	GO:0006281,GO:0003911,GO:0006260	DNA repair,DNA ligase (NAD+) activity,DNA replication	N.A.	N.A.	N.A.	N.A.	N.A.
TRINITY_DN1101_c2_g2	0.128389	2.42085	0.730835	0.775924	3.831	5.531	5.452	4.039	5.351	6.027	N.A.	N.A.	N.A.	N.A.	N.A.	N.A.	N.A.	N.A.	N.A.	N.A.	N.A.	N.A.	N.A.
TRINITY_DN1102_c0_g1	0.396822	5.45094	0.0244995	0.0376346	14.464	15.485	20.318	23.376	26.613	21.818	N.A.	N.A.	N.A.	N.A.	N.A.	N.A.	GO:0006886,GO:0003677,GO:0003924,GO:0005047,GO:0005525,GO:0005634,GO:0005785,GO:0006184	intracellular protein transport,DNA binding,GTPase activity,signal recognition particle binding,GTP binding,nucleus,signal recognition particle receptor complex,obsolete GTP catabolic process	K24970	141.47	445.7	1.9e-133	transcription factor 25
TRINITY_DN1102_c0_g3	-0.0454759	1.58973	0.957827	0.967176	4.117	5.72	3.762	5.76	6.373	0.74	N.A.	N.A.	N.A.	N.A.	N.A.	N.A.	N.A.	N.A.	N.A.	N.A.	N.A.	N.A.	N.A.
TRINITY_DN1103_c0_g1	2.67106	3.55515	6.85307e-14	4.55827e-13	3.614	3.703	2.908	26.874	13.877	17.7	N.A.	N.A.	N.A.	N.A.	N.A.	N.A.	GO:0008270,GO:0000981,GO:0005634,GO:0006355	zinc ion binding,DNA-binding transcription factor activity, RNA polymerase II-specific,nucleus,regulation of DNA-templated transcription	N.A.	N.A.	N.A.	N.A.	N.A.
TRINITY_DN11042_c0_g1	7.98082	0.0232277	1.22215e-12	7.20781e-12	0	0	0	38.372	42.132	34.501	N.A.	N.A.	N.A.	N.A.	N.A.	N.A.	N.A.	N.A.	N.A.	N.A.	N.A.	N.A.	N.A.
TRINITY_DN1104_c0_g1	-0.421763	6.55079	0.0897349	0.12233	49.169	53.917	63.881	31.898	31.235	49.442	N.A.	N.A.	N.A.	N.A.	N.A.	N.A.	GO:0008270,GO:0004842,GO:0005515,GO:0005680	zinc ion binding,ubiquitin-protein transferase activity,protein binding,anaphase-promoting complex	N.A.	N.A.	N.A.	N.A.	N.A.
TRINITY_DN1105_c0_g1	0.372942	4.15691	0.193179	0.243695	6.516	8.154	6.288	10.762	10.451	6.376	N.A.	N.A.	N.A.	N.A.	N.A.	N.A.	GO:0006952	defense response	N.A.	N.A.	N.A.	N.A.	N.A.
TRINITY_DN1105_c1_g1	0.430376	2.79571	0.386613	0.449478	9.064	11.516	15.202	8.207	10.147	23.847	N.A.	N.A.	N.A.	N.A.	N.A.	N.A.	N.A.	N.A.	N.A.	N.A.	N.A.	N.A.	N.A.
TRINITY_DN1105_c2_g1	0.292353	6.29853	0.0608036	0.0859316	17.673	18.676	20.027	22.467	19.261	27.035	N.A.	N.A.	N.A.	sp|G2Q4H7|MA26A_THET4	6.66e-127	sp|G2Q4H7|MA26A_THET4 Mannan endo-1,4-beta-mannosidase OS=Thermothelomyces thermophilus (strain ATCC 42464 / BCRC 31852 / DSM 1799) OX=573729 GN=Man26A PE=1 SV=1	GO:0016985,GO:0005634,GO:0006080,GO:0006355,GO:0008810,GO:0016021	mannan endo-1,4-beta-mannosidase activity,nucleus,substituted mannan metabolic process,regulation of DNA-templated transcription,cellulase activity,N.A.	K01218	81.37	257.2	2e-76	mannan endo-1,4-beta-mannosidase [EC:3.2.1.78]
TRINITY_DN1106_c0_g1	-0.366643	7.34497	0.0124466	0.0202155	78.74	82.273	89.687	47.403	41.153	38.378	N.A.	N.A.	N.A.	sp|Q2W2J1|RL3_MAGSA	3.49e-68	sp|Q2W2J1|RL3_MAGSA Large ribosomal subunit protein uL3 OS=Magnetospirillum magneticum (strain AMB-1 / ATCC 700264) OX=342108 GN=rplC PE=3 SV=1	GO:0009395,GO:0003700,GO:0003735,GO:0004089,GO:0004620,GO:0005622,GO:0005840,GO:0006355,GO:0006412,GO:0008270	phospholipid catabolic process,DNA-binding transcription factor activity,structural constituent of ribosome,carbonate dehydratase activity,phospholipase activity,intracellular anatomical structure,ribosome,regulation of DNA-templated transcription,translation,zinc ion binding	K02906,K01673	108.37,18.13	347.3,184.1	6.3E-104,2.3E-54	large subunit ribosomal protein L3,carbonic anhydrase [EC:4.2.1.1]
TRINITY_DN1106_c1_g1	-0.818479	7.07715	1.69651e-09	7.31323e-09	44.469	46.426	48.315	25.217	25.558	27.165	N.A.	N.A.	N.A.	N.A.	N.A.	N.A.	N.A.	N.A.	N.A.	N.A.	N.A.	N.A.	N.A.
TRINITY_DN1107_c0_g1	0.6366	5.11719	0.000844266	0.00169663	19.204	17.426	19.882	24.232	33.334	28.364	N.A.	N.A.	N.A.	sp|Q9UTI3|ARD1_SCHPO	2.7e-56	sp|Q9UTI3|ARD1_SCHPO N-terminal acetyltransferase A complex catalytic subunit ard1 OS=Schizosaccharomyces pombe (strain 972 / ATCC 24843) OX=284812 GN=ard1 PE=1 SV=1	GO:0016747,GO:0008080,GO:0015979	acyltransferase activity, transferring groups other than amino-acyl groups,N-acetyltransferase activity,photosynthesis	K20791	153.57	254.3	1.3e-75	N-alpha-acetyltransferase 10/11 [EC:2.3.1.255]
TRINITY_DN1107_c1_g1	0.735582	6.82462	1.29701e-07	4.46926e-07	23.775	26.783	26.161	42.422	43.546	40.207	N.A.	N.A.	N.A.	sp|A6ZY34|UBP4_YEAS7	3.27e-68	sp|A6ZY34|UBP4_YEAS7 Ubiquitin carboxyl-terminal hydrolase 4 OS=Saccharomyces cerevisiae (strain YJM789) OX=307796 GN=DOA4 PE=3 SV=1	GO:0070140,GO:0005506,GO:0006511,GO:0006511,GO:0008270,GO:0032183,GO:0036459,GO:0036459	N.A.,iron ion binding,ubiquitin-dependent protein catabolic process,ubiquitin-dependent protein catabolic process,zinc ion binding,SUMO binding,N.A.,N.A.	N.A.	N.A.	N.A.	N.A.	N.A.
TRINITY_DN1107_c2_g1	-0.538129	5.65428	0.000884977	0.00177099	25.276	25.098	26.016	21.503	16.27	18.05	N.A.	N.A.	N.A.	N.A.	N.A.	N.A.	GO:0043565,GO:0003677,GO:0003682,GO:0003682,GO:0003700,GO:0005515,GO:0005515,GO:0006355,GO:0006725,GO:0008198,GO:0008270,GO:0016491,GO:0035556	sequence-specific DNA binding,DNA binding,chromatin binding,chromatin binding,DNA-binding transcription factor activity,protein binding,protein binding,regulation of DNA-templated transcription,cellular aromatic compound metabolic process,ferrous iron binding,zinc ion binding,oxidoreductase activity,intracellular signal transduction	N.A.	N.A.	N.A.	N.A.	N.A.
TRINITY_DN1108_c0_g1	2.4152	8.61377	1.37341e-14	9.65096e-14	45.111	44.598	54.794	403.961	211.694	209.232	N.A.	N.A.	N.A.	sp|D4AUF1|WSCD1_ARTBC	0	sp|D4AUF1|WSCD1_ARTBC WSC domain-containing protein ARB_07867 OS=Arthroderma benhamiae (strain ATCC MYA-4681 / CBS 112371) OX=663331 GN=ARB_07867 PE=1 SV=1	N.A.	N.A.	N.A.	N.A.	N.A.	N.A.	N.A.
TRINITY_DN1108_c1_g1	0.80502	5.08114	0.0052327	0.00914205	9.488	13.003	9.514	74.504	20.664	14.942	N.A.	N.A.	N.A.	N.A.	N.A.	N.A.	GO:0016020,GO:0009523,GO:0009539,GO:0015979	membrane,photosystem II,photosystem II reaction center,photosynthesis	K21631	49.83	317.8	7.5e-95	Gti1/Pac2 family transcription factor
TRINITY_DN1108_c2_g1	-0.949764	1.50491	0.124568	0.164887	11.848	16.896	14.148	5.251	3.622	1.949	N.A.	N.A.	N.A.	N.A.	N.A.	N.A.	N.A.	N.A.	N.A.	N.A.	N.A.	N.A.	N.A.
TRINITY_DN1109_c0_g1	-0.0401143	5.33208	0.828167	0.858873	15.669	14.064	19.8	14.032	14.552	17.65	N.A.	N.A.	N.A.	sp|A0A2H3CZX2|ARMP3_ARMGA	7.37e-75	sp|A0A2H3CZX2|ARMP3_ARMGA Cytochrome P450 monooxygenase ARMGADRAFT_1018420 OS=Armillaria gallica OX=47427 GN=ARMGADRAFT_1018420 PE=1 SV=1	GO:0055114,GO:0003677,GO:0003899,GO:0004190,GO:0005506,GO:0005506,GO:0006351,GO:0016021,GO:0016705,GO:0016705,GO:0020037,GO:0020037,GO:0055114	obsolete oxidation-reduction process,DNA binding,DNA-directed 5'-3' RNA polymerase activity,aspartic-type endopeptidase activity,iron ion binding,iron ion binding,DNA-templated transcription,N.A.,oxidoreductase activity, acting on paired donors, with incorporation or reduction of molecular oxygen,oxidoreductase activity, acting on paired donors, with incorporation or reduction of molecular oxygen…	K03025	81.83	337.5	6.3e-101	DNA-directed RNA polymerase III subunit RPC6
TRINITY_DN110_c0_g1	-0.893266	8.11896	7.93003e-08	2.80805e-07	174.402	201.349	154.777	45.486	36.151	27.674	N.A.	N.A.	N.A.	sp|G3FLZ7|ARMH1_ARMME	1.6e-139	sp|G3FLZ7|ARMH1_ARMME Flavin-dependent halogenase armH1 OS=Armillaria mellea OX=47429 GN=armH1 PE=1 SV=1	GO:0055114,GO:0000176,GO:0006396,GO:0008033,GO:0016117,GO:0016491,GO:0016705,GO:0050660	obsolete oxidation-reduction process,nuclear exosome (RNase complex),RNA processing,tRNA processing,carotenoid biosynthetic process,oxidoreductase activity,oxidoreductase activity, acting on paired donors, with incorporation or reduction of molecular oxygen,flavin adenine dinucleotide binding	K23319	410.13	535	1.5e-160	flavine halogenase [EC:1.14.14.-]
TRINITY_DN1110_c0_g1	0.25953	6.29101	0.15914	0.205062	30.36	31.339	27.288	30.393	31.039	42.436	N.A.	N.A.	N.A.	N.A.	N.A.	N.A.	N.A.	N.A.	N.A.	N.A.	N.A.	N.A.	N.A.
TRINITY_DN1110_c1_g1	-1.18907	6.47422	3.2004e-12	1.81159e-11	363.279	360.212	362.721	126.237	156.761	175.971	N.A.	N.A.	N.A.	N.A.	N.A.	N.A.	N.A.	N.A.	N.A.	N.A.	N.A.	N.A.	N.A.
TRINITY_DN1110_c1_g2	1.94229	7.95535	4.70454e-21	5.35781e-20	55.083	57.942	47.733	171.723	187.202	251.658	N.A.	N.A.	N.A.	N.A.	N.A.	N.A.	N.A.	N.A.	N.A.	N.A.	N.A.	N.A.	N.A.
TRINITY_DN1110_c2_g1	-0.405604	6.88913	0.0020876	0.00391104	135.314	143.719	139.247	100.836	103.569	108.609	N.A.	N.A.	N.A.	N.A.	N.A.	N.A.	GO:0046872,GO:0003677,GO:0004803,GO:0005515,GO:0006313,GO:0008270	metal ion binding,DNA binding,transposase activity,protein binding,DNA transposition,zinc ion binding	K17424	75.13	122.5	1.3e-35	large subunit ribosomal protein L43
TRINITY_DN1111_c0_g1	2.05002	6.50612	1.14498e-20	1.27192e-19	41.754	41.681	37.42	161.957	122.144	206.184	N.A.	N.A.	N.A.	N.A.	N.A.	N.A.	GO:0009725,GO:0003677,GO:0005634,GO:0006355	response to hormone,DNA binding,nucleus,regulation of DNA-templated transcription	N.A.	N.A.	N.A.	N.A.	N.A.
TRINITY_DN1112_c0_g1	0.303296	7.56451	0.0529094	0.0756213	103.314	107.001	130.824	126.27	125.755	123.251	gi|1929787727|ref|XM_037359221.1|	1.85e-178	Mycena indigotica uncharacterized protein (MIND_00233700), partial mRNA	sp|P0CQ76|DBP2_CRYNJ	0	sp|P0CQ76|DBP2_CRYNJ ATP-dependent RNA helicase DBP2-A OS=Cryptococcus neoformans var. neoformans serotype D (strain JEC21 / ATCC MYA-565) OX=214684 GN=DBP2 PE=3 SV=1	GO:0016787,GO:0003676,GO:0003677,GO:0005524	hydrolase activity,nucleic acid binding,DNA binding,ATP binding	K12823	671.93	764.2	8.6e-230	ATP-dependent RNA helicase DDX5/DBP2 [EC:3.6.4.13]
TRINITY_DN1112_c1_g1	-0.472118	8.9226	0.013633	0.0220008	212.464	207.382	227.49	157.031	124.852	183.996	gi|636623012|ref|XM_008044450.1|	1.08e-161	Trametes versicolor FP-101664 SS1 uncharacterized protein (TRAVEDRAFT_31332), mRNA	sp|Q09702|NRD1_SCHPO	3.22e-139	sp|Q09702|NRD1_SCHPO Negative regulator of differentiation 1 OS=Schizosaccharomyces pombe (strain 972 / ATCC 24843) OX=284812 GN=nrd1 PE=1 SV=1	GO:0071203,GO:0000124,GO:0003676,GO:0003712,GO:0005634,GO:0005672,GO:0006367,GO:0006397	WASH complex,SAGA complex,nucleic acid binding,transcription coregulator activity,nucleus,transcription factor TFIIA complex,transcription initiation at RNA polymerase II promoter,mRNA processing	N.A.	N.A.	N.A.	N.A.	N.A.
TRINITY_DN1112_c2_g1	0.995817	6.26398	4.1591e-11	2.11077e-10	26.539	28.005	27.724	60.428	53.465	48.792	N.A.	N.A.	N.A.	N.A.	N.A.	N.A.	GO:0019867,GO:0001104,GO:0003677,GO:0003916,GO:0005694,GO:0006265,GO:0006357,GO:0009297,GO:0016592	outer membrane,N.A.,DNA binding,DNA topoisomerase activity,chromosome,DNA topological change,regulation of transcription by RNA polymerase II,pilus assembly,mediator complex	N.A.	N.A.	N.A.	N.A.	N.A.
TRINITY_DN1113_c0_g1	3.47425	0.0329752	2.65654e-09	1.12985e-08	0.188	0.114	0.363	1.83	1.533	16.591	N.A.	N.A.	N.A.	N.A.	N.A.	N.A.	N.A.	N.A.	N.A.	N.A.	N.A.	N.A.	N.A.
TRINITY_DN1113_c0_g2	0.337063	1.32023	0.565991	0.625584	2.093	2.699	2.299	1.635	1.762	5.297	N.A.	N.A.	N.A.	N.A.	N.A.	N.A.	N.A.	N.A.	N.A.	N.A.	N.A.	N.A.	N.A.
TRINITY_DN1114_c0_g1	-0.671972	6.29305	0.000241435	0.000532408	56.554	61.465	55.566	41.339	36.303	28.794	N.A.	N.A.	N.A.	sp|P46595|UBC4_SCHPO	4.65e-51	sp|P46595|UBC4_SCHPO Ubiquitin-conjugating enzyme E2 4 OS=Schizosaccharomyces pombe (strain 972 / ATCC 24843) OX=284812 GN=ubc4 PE=1 SV=1	GO:0016881,GO:0005515,GO:0006464,GO:0015031	acid-amino acid ligase activity,protein binding,N.A.,protein transport	N.A.	N.A.	N.A.	N.A.	N.A.
TRINITY_DN1114_c1_g1	-0.524347	4.87343	0.0226608	0.0350673	8.323	10.636	9.959	6.496	4.927	8.265	N.A.	N.A.	N.A.	N.A.	N.A.	N.A.	GO:0034508,GO:0000776	centromere complex assembly,kinetochore	N.A.	N.A.	N.A.	N.A.	N.A.
TRINITY_DN1115_c0_g1	-1.42043	10.3456	1.4767e-16	1.2146e-15	463.631	484.867	442.767	158.698	156.076	195.62	N.A.	N.A.	N.A.	sp|O42917|ESO1_SCHPO	1.43e-79	sp|O42917|ESO1_SCHPO N-acetyltransferase eso1 OS=Schizosaccharomyces pombe (strain 972 / ATCC 24843) OX=284812 GN=eso1 PE=1 SV=1	GO:0071436,GO:0003684,GO:0003887,GO:0006281,GO:0008948,GO:0015081,GO:0016020	N.A.,damaged DNA binding,DNA-directed DNA polymerase activity,DNA repair,oxaloacetate decarboxylase activity,sodium ion transmembrane transporter activity,membrane	K03509	329.13	446.6	8.8e-134	DNA polymerase eta [EC:2.7.7.7]
TRINITY_DN1116_c0_g1	0.712666	3.48129	0.0814015	0.111911	7.81	7.51	11.804	18.428	20.544	21.698	N.A.	N.A.	N.A.	N.A.	N.A.	N.A.	GO:0016021,GO:0004659	N.A.,prenyltransferase activity	N.A.	N.A.	N.A.	N.A.	N.A.
TRINITY_DN1117_c0_g1	-0.1124	7.92517	0.476422	0.53879	57.512	54.211	50.65	46.341	45.939	51.761	N.A.	N.A.	N.A.	N.A.	N.A.	N.A.	GO:0016491,GO:0008152,GO:0009058	oxidoreductase activity,metabolic process,biosynthetic process	N.A.	N.A.	N.A.	N.A.	N.A.
TRINITY_DN1117_c1_g1	4.24285	6.88267	9.39765e-21	1.05075e-19	34.606	41.52	32.558	1310.35	646.23	422.442	N.A.	N.A.	N.A.	N.A.	N.A.	N.A.	N.A.	N.A.	N.A.	N.A.	N.A.	N.A.	N.A.
TRINITY_DN1117_c2_g1	0.601001	4.69849	0.0169297	0.0268319	16.992	16.678	18.137	30.263	29.234	18.46	N.A.	N.A.	N.A.	N.A.	N.A.	N.A.	N.A.	N.A.	N.A.	N.A.	N.A.	N.A.	N.A.
TRINITY_DN11187_c0_g1	7.48306	-0.410905	2.19366e-11	1.13956e-10	0	0	0	7.081	11.365	8.505	N.A.	N.A.	N.A.	N.A.	N.A.	N.A.	N.A.	N.A.	N.A.	N.A.	N.A.	N.A.	N.A.
TRINITY_DN1118_c0_g1	0.93941	4.1985	4.32601e-06	1.22437e-05	10.16	7.491	11.768	14.249	12.17	11.723	N.A.	N.A.	N.A.	N.A.	N.A.	N.A.	GO:0070008,GO:0003968,GO:0004197,GO:0004252,GO:0004725,GO:0006470,GO:0016311,GO:0016791,GO:0016817,GO:0017111,GO:0020037	serine-type exopeptidase activity,RNA-dependent RNA polymerase activity,cysteine-type endopeptidase activity,serine-type endopeptidase activity,protein tyrosine phosphatase activity,protein dephosphorylation,dephosphorylation,phosphatase activity,hydrolase activity, acting on acid anhydrides,ribonucleoside triphosphate phosphatase activity,heme binding	K01104	70.1	74.7	3.6e-21	protein-tyrosine phosphatase [EC:3.1.3.48]
TRINITY_DN1118_c1_g1	-1.72399	6.65254	8.91124e-14	5.87266e-13	53.059	49.03	53.64	12.831	12.942	20.888	N.A.	N.A.	N.A.	sp|B2GUY0|MA1B1_RAT	1.03e-94	sp|B2GUY0|MA1B1_RAT Endoplasmic reticulum mannosyl-oligosaccharide 1,2-alpha-mannosidase OS=Rattus norvegicus OX=10116 GN=Man1b1 PE=2 SV=2	GO:0055114,GO:0004571,GO:0005509,GO:0016020,GO:0016972	obsolete oxidation-reduction process,mannosyl-oligosaccharide 1,2-alpha-mannosidase activity,calcium ion binding,membrane,thiol oxidase activity	K17783	157.17	221.4	1.1e-65	mitochondrial FAD-linked sulfhydryl oxidase [EC:1.8.3.2]
TRINITY_DN11193_c0_g1	5.68606	-0.378472	6.07284e-07	1.93067e-06	0	0	0.173	1.916	3.23	7.576	N.A.	N.A.	N.A.	N.A.	N.A.	N.A.	N.A.	N.A.	N.A.	N.A.	N.A.	N.A.	N.A.
TRINITY_DN1119_c0_g1	-0.389917	5.43335	0.0363332	0.0538012	13.349	17.028	17.392	28.725	31.822	30.923	N.A.	N.A.	N.A.	N.A.	N.A.	N.A.	GO:0008270,GO:0003677,GO:0005634,GO:0005672,GO:0006351,GO:0006367	zinc ion binding,DNA binding,nucleus,transcription factor TFIIA complex,DNA-templated transcription,transcription initiation at RNA polymerase II promoter	N.A.	N.A.	N.A.	N.A.	N.A.
TRINITY_DN1119_c2_g1	-0.653331	4.22982	0.00204992	0.00384589	28.791	28.763	25.252	16.793	15.585	18.56	N.A.	N.A.	N.A.	sp|A5IE87|SYN_LEGPC	3.27e-122	sp|A5IE87|SYN_LEGPC Asparagine--tRNA ligase OS=Legionella pneumophila (strain Corby) OX=400673 GN=asnS PE=3 SV=1	GO:0016624,GO:0000166,GO:0003676,GO:0004812,GO:0005524,GO:0006418,GO:0008152,GO:0008661,GO:0016114	oxidoreductase activity, acting on the aldehyde or oxo group of donors, disulfide as acceptor,nucleotide binding,nucleic acid binding,aminoacyl-tRNA ligase activity,ATP binding,tRNA aminoacylation for protein translation,metabolic process,1-deoxy-D-xylulose-5-phosphate synthase activity,terpenoid biosynthetic process	K01893	369.7	445.4	1.5e-133	asparaginyl-tRNA synthetase [EC:6.1.1.22]
TRINITY_DN111_c0_g1	-1.08944	4.07225	3.6385e-06	1.04285e-05	29.541	30.714	35.393	15.039	16.509	11.873	N.A.	N.A.	N.A.	sp|A0A2H3D8Y2|ARMD4_ARMGA	3.39e-60	sp|A0A2H3D8Y2|ARMD4_ARMGA Short-chain dehydrogenase/reductase ARMGADRAFT_1018421 OS=Armillaria gallica OX=47427 GN=ARMGADRAFT_1018421 PE=1 SV=1	GO:0050662,GO:0003824,GO:0008152,GO:0016491	obsolete coenzyme binding,catalytic activity,metabolic process,oxidoreductase activity	N.A.	N.A.	N.A.	N.A.	N.A.
TRINITY_DN111_c1_g1	-0.20163	5.86996	0.231016	0.285183	13.27	12.009	15.193	11.618	12.942	10.934	N.A.	N.A.	N.A.	sp|O74349|LTN1_SCHPO	3.1e-60	sp|O74349|LTN1_SCHPO E3 ubiquitin-protein ligase listerin OS=Schizosaccharomyces pombe (strain 972 / ATCC 24843) OX=284812 GN=rkr1 PE=3 SV=1	GO:0055114,GO:0004842,GO:0005515,GO:0005680,GO:0008270,GO:0015948,GO:0035556,GO:0046872	obsolete oxidation-reduction process,ubiquitin-protein transferase activity,protein binding,anaphase-promoting complex,zinc ion binding,methanogenesis,intracellular signal transduction,metal ion binding	K22377	102.37	862.3	6.4e-259	E3 ubiquitin-protein ligase listerin [EC:2.3.2.27]
TRINITY_DN111_c2_g1	-0.745822	4.49239	8.62922e-05	0.000203625	23.192	26.461	24.662	13.87	15.672	13.782	N.A.	N.A.	N.A.	N.A.	N.A.	N.A.	N.A.	N.A.	N.A.	N.A.	N.A.	N.A.	N.A.
TRINITY_DN1120_c0_g1	0.702325	6.69974	5.73185e-07	1.82768e-06	24.229	25.23	21.59	36.575	37.293	39.818	N.A.	N.A.	N.A.	sp|P78972|SLP1_SCHPO	5.34e-126	sp|P78972|SLP1_SCHPO WD repeat-containing protein slp1 OS=Schizosaccharomyces pombe (strain 972 / ATCC 24843) OX=284812 GN=slp1 PE=1 SV=1	GO:0033644,GO:0005261,GO:0005515,GO:0007094,GO:0019076,GO:0032801	host cell membrane,monoatomic cation channel activity,protein binding,mitotic spindle assembly checkpoint signaling,viral release from host cell,receptor catabolic process	N.A.	N.A.	N.A.	N.A.	N.A.
TRINITY_DN1120_c1_g1	0.491664	5.37985	0.00752263	0.0127613	20.981	19.709	18.892	27.772	22.795	32.572	N.A.	N.A.	N.A.	N.A.	N.A.	N.A.	N.A.	N.A.	N.A.	N.A.	N.A.	N.A.	N.A.
TRINITY_DN1121_c0_g1	-0.773	4.02839	0.000214606	0.000476551	10.624	8.003	7.815	4.158	4.274	4.767	N.A.	N.A.	N.A.	N.A.	N.A.	N.A.	N.A.	N.A.	N.A.	N.A.	N.A.	N.A.	N.A.
TRINITY_DN1122_c0_g1	0.115606	4.13101	0.715846	0.762651	26.233	35.724	31.64	26.267	24.796	45.235	N.A.	N.A.	N.A.	N.A.	N.A.	N.A.	GO:0005515	protein binding	N.A.	N.A.	N.A.	N.A.	N.A.
TRINITY_DN1123_c0_g1	-1.19159	3.44754	6.14529e-07	1.95154e-06	12.233	11.005	10.904	5.641	4.459	4.847	N.A.	N.A.	N.A.	N.A.	N.A.	N.A.	GO:0006508,GO:0004190	proteolysis,aspartic-type endopeptidase activity	N.A.	N.A.	N.A.	N.A.	N.A.
TRINITY_DN1123_c0_g2	-1.43758	5.81165	1.53908e-09	6.69168e-09	72.213	49.958	78.174	28.779	24.024	20.099	N.A.	N.A.	N.A.	N.A.	N.A.	N.A.	GO:0006508,GO:0004190,GO:0004190,GO:0006508	proteolysis,aspartic-type endopeptidase activity,aspartic-type endopeptidase activity,proteolysis	N.A.	N.A.	N.A.	N.A.	N.A.
TRINITY_DN1123_c1_g1	-3.82256	5.48595	9.59214e-55	5.34855e-53	43.68	38.783	41.254	3.281	2.143	3.248	N.A.	N.A.	N.A.	N.A.	N.A.	N.A.	GO:0008270,GO:0000981,GO:0005634,GO:0006355	zinc ion binding,DNA-binding transcription factor activity, RNA polymerase II-specific,nucleus,regulation of DNA-templated transcription	N.A.	N.A.	N.A.	N.A.	N.A.
TRINITY_DN1123_c2_g1	-0.32794	9.60875	0.034921	0.0518711	180.05	169.414	184.091	150.783	129.833	140.491	N.A.	N.A.	N.A.	N.A.	N.A.	N.A.	GO:0019901,GO:0000079	protein kinase binding,regulation of cyclin-dependent protein serine/threonine kinase activity	K21197	108.1	318.3	7.4e-95	PHO85 cyclin-5
TRINITY_DN1123_c3_g1	0.82309	4.18682	0.00323025	0.00584085	4.67	3.987	5.661	7.276	9.364	10.974	N.A.	N.A.	N.A.	N.A.	N.A.	N.A.	N.A.	N.A.	N.A.	N.A.	N.A.	N.A.	N.A.
TRINITY_DN1123_c3_g2	-0.464664	0.826818	0.362836	0.424999	2.765	3.675	3.916	1.7	1.512	3.748	N.A.	N.A.	N.A.	N.A.	N.A.	N.A.	N.A.	N.A.	N.A.	N.A.	N.A.	N.A.	N.A.
TRINITY_DN1123_c3_g3	0.774098	7.32514	2.47948e-06	7.26915e-06	343.631	342.748	318.54	605.395	610.721	485.416	N.A.	N.A.	N.A.	N.A.	N.A.	N.A.	GO:0016021,GO:0004190,GO:0008270	N.A.,aspartic-type endopeptidase activity,zinc ion binding	N.A.	N.A.	N.A.	N.A.	N.A.
TRINITY_DN1123_c4_g1	0.273257	7.61171	0.160383	0.20654	156.018	199.966	187.653	234.663	173.532	243.743	N.A.	N.A.	N.A.	N.A.	N.A.	N.A.	N.A.	N.A.	N.A.	N.A.	N.A.	N.A.	N.A.
TRINITY_DN1123_c5_g1	-0.44343	0.461566	0.353302	0.415192	1.047	1.364	1.136	0.877	0.533	1.199	N.A.	N.A.	N.A.	N.A.	N.A.	N.A.	N.A.	N.A.	N.A.	N.A.	N.A.	N.A.	N.A.
TRINITY_DN11246_c0_g1	8.19972	0.210929	1.67575e-08	6.49646e-08	0	0	0	119.946	97.141	23.057	N.A.	N.A.	N.A.	N.A.	N.A.	N.A.	GO:0055114,GO:0005739,GO:0016491	obsolete oxidation-reduction process,mitochondrion,oxidoreductase activity	N.A.	N.A.	N.A.	N.A.	N.A.
TRINITY_DN1124_c0_g1	1.37442	4.06743	7.75676e-10	3.48182e-09	9.113	9.054	8.705	27.61	26.537	18.11	N.A.	N.A.	N.A.	N.A.	N.A.	N.A.	N.A.	N.A.	N.A.	N.A.	N.A.	N.A.	N.A.
TRINITY_DN1124_c1_g1	-0.315732	4.99826	0.105399	0.141548	31.812	33.157	34.294	29.721	21.784	31.962	N.A.	N.A.	N.A.	N.A.	N.A.	N.A.	N.A.	N.A.	K15175,K15175	48.47,48.47	62.1,208	2.1E-17,1.5E-61	parafibromin,parafibromin
TRINITY_DN1125_c0_g1	0.251088	6.95848	0.0617165	0.0870356	34.191	37.741	36.684	43.678	47.614	47.223	N.A.	N.A.	N.A.	sp|Q12126|CRK1_SCHPO	5.11e-111	sp|Q12126|CRK1_SCHPO Serine/threonine-protein kinase crk1 OS=Schizosaccharomyces pombe (strain 972 / ATCC 24843) OX=284812 GN=crk1 PE=1 SV=1	GO:0008270,GO:0004672,GO:0004672,GO:0005524,GO:0005524,GO:0006468,GO:0006468	zinc ion binding,protein kinase activity,protein kinase activity,ATP binding,ATP binding,protein phosphorylation,protein phosphorylation	N.A.	N.A.	N.A.	N.A.	N.A.
TRINITY_DN1125_c1_g1	-1.29482	9.60063	6.51013e-15	4.68195e-14	634.153	584.642	570.692	223.641	210.433	262.012	gi|2033119254|ref|XM_041303175.1|	0	Suillus plorans P-loop containing nucleoside triphosphate hydrolase protein (HD556DRAFT_1378998), mRNA	sp|P37211|ATPA_NEUCR	0	sp|P37211|ATPA_NEUCR ATP synthase subunit alpha, mitochondrial OS=Neurospora crassa (strain ATCC 24698 / 74-OR23-1A / CBS 708.71 / DSM 1257 / FGSC 987) OX=367110 GN=atp-1 PE=3 SV=1	GO:0046034,GO:0005524,GO:0015991,GO:0015992,GO:0016820,GO:0033178	ATP metabolic process,ATP binding,N.A.,N.A.,N.A.,proton-transporting two-sector ATPase complex, catalytic domain	K02132,K02111	989.87,427.93	1038.9,867.7	0,4.5E-261	F-type H+-transporting ATPase subunit alpha,F-type H+/Na+-transporting ATPase subunit alpha [EC:7.1.2.2 7.2.2.1]
TRINITY_DN11264_c0_g1	2.6187	1.1768	3.73618e-09	1.5612e-08	0.968	1.108	0.781	7.969	4.851	4.957	N.A.	N.A.	N.A.	N.A.	N.A.	N.A.	GO:0008236	serine-type peptidase activity	N.A.	N.A.	N.A.	N.A.	N.A.
TRINITY_DN1126_c0_g1	-4.06602	5.58536	1.47036e-27	2.4612e-26	93.194	64.326	38.101	8.402	7.2	3.848	N.A.	N.A.	N.A.	N.A.	N.A.	N.A.	GO:0016021,GO:0003677,GO:0004143,GO:0004150,GO:0006760,GO:0007205,GO:0009036,GO:0009307	N.A.,DNA binding,ATP-dependent diacylglycerol kinase activity,dihydroneopterin aldolase activity,folic acid-containing compound metabolic process,protein kinase C-activating G protein-coupled receptor signaling pathway,type II site-specific deoxyribonuclease activity,DNA restriction-modification system	N.A.	N.A.	N.A.	N.A.	N.A.
TRINITY_DN1126_c1_g1	-0.332728	4.76802	0.470681	0.533281	198.987	193.687	157.603	226.207	210.563	28.994	N.A.	N.A.	N.A.	N.A.	N.A.	N.A.	GO:0006412,GO:0003735,GO:0005622,GO:0005840	translation,structural constituent of ribosome,intracellular anatomical structure,ribosome	N.A.	N.A.	N.A.	N.A.	N.A.
TRINITY_DN1126_c2_g1	0.415181	1.60613	0.448163	0.511412	1.412	0.862	1.645	2.599	2.045	0.65	N.A.	N.A.	N.A.	N.A.	N.A.	N.A.	N.A.	N.A.	N.A.	N.A.	N.A.	N.A.	N.A.
TRINITY_DN11271_c0_g1	1.43067	0.660024	0.00206927	0.0038788	1.846	1.79	2.181	5.035	3.763	6.686	N.A.	N.A.	N.A.	N.A.	N.A.	N.A.	N.A.	N.A.	N.A.	N.A.	N.A.	N.A.	N.A.
TRINITY_DN1127_c0_g1	-0.235345	1.98832	0.497498	0.559396	16.172	11.46	10.314	9.236	9.157	11.983	N.A.	N.A.	N.A.	N.A.	N.A.	N.A.	GO:0043093,GO:0000917,GO:0005737	FtsZ-dependent cytokinesis,division septum assembly,cytoplasm	N.A.	N.A.	N.A.	N.A.	N.A.
TRINITY_DN1127_c1_g1	-0.851994	6.63402	1.07342e-06	3.30021e-06	33.658	35.648	28.887	18.147	19.62	23.537	gi|2234743261|ref|XM_048020292.1|	1.09e-148	Epithele typhae G-protein alpha subunit (BXZ73DRAFT_49668), partial mRNA	sp|P0CN96|GPA1_CRYNJ	3.03e-180	sp|P0CN96|GPA1_CRYNJ Guanine nucleotide-binding protein subunit alpha OS=Cryptococcus neoformans var. neoformans serotype D (strain JEC21 / ATCC MYA-565) OX=214684 GN=GPA1 PE=3 SV=1	GO:0031683,GO:0003924,GO:0004871,GO:0005525,GO:0005622,GO:0005634,GO:0005737,GO:0007186,GO:0007264,GO:0019001	G-protein beta/gamma-subunit complex binding,GTPase activity,obsolete signal transducer activity,GTP binding,intracellular anatomical structure,nucleus,cytoplasm,G protein-coupled receptor signaling pathway,small GTPase mediated signal transduction,guanyl nucleotide binding	N.A.	N.A.	N.A.	N.A.	N.A.
TRINITY_DN1127_c2_g1	3.00019	8.9629	8.08667e-27	1.30282e-25	16.873	16.915	16.838	104.203	205.343	179.489	N.A.	N.A.	N.A.	sp|Q8NK92|AORSN_ASPOR	1e-114	sp|Q8NK92|AORSN_ASPOR Aorsin OS=Aspergillus oryzae (strain ATCC 42149 / RIB 40) OX=510516 GN=aorO PE=1 SV=2	GO:0046872,GO:0008236	metal ion binding,serine-type peptidase activity	K01279	306.63	581.8	1.2e-174	tripeptidyl-peptidase I [EC:3.4.14.9]
TRINITY_DN1127_c3_g1	-1.3474	2.19389	1.05056e-05	2.81647e-05	38.851	49.201	44.262	13.242	10.876	10.934	N.A.	N.A.	N.A.	N.A.	N.A.	N.A.	N.A.	N.A.	N.A.	N.A.	N.A.	N.A.	N.A.
TRINITY_DN1127_c5_g1	2.6022	-0.228264	1.80449e-05	4.68981e-05	0.819	1.951	1.908	5.121	11.398	8.705	N.A.	N.A.	N.A.	sp|P87034|GPA3_USTMA	2.24e-66	sp|P87034|GPA3_USTMA Guanine nucleotide-binding protein alpha-3 subunit OS=Ustilago maydis (strain 521 / FGSC 9021) OX=237631 GN=GPA3 PE=1 SV=1	GO:0031683,GO:0003924,GO:0004129,GO:0004871,GO:0005525,GO:0007186,GO:0019001	G-protein beta/gamma-subunit complex binding,GTPase activity,cytochrome-c oxidase activity,obsolete signal transducer activity,GTP binding,G protein-coupled receptor signaling pathway,guanyl nucleotide binding	N.A.	N.A.	N.A.	N.A.	N.A.
TRINITY_DN1127_c6_g1	0.458339	1.39955	0.206113	0.257875	0.869	1.089	0.845	1.462	1.425	0.939	N.A.	N.A.	N.A.	N.A.	N.A.	N.A.	N.A.	N.A.	N.A.	N.A.	N.A.	N.A.	N.A.
TRINITY_DN11286_c0_g1	9.06433	1.02947	4.91189e-22	5.90733e-21	0	0	0	128.998	142.634	88.45	N.A.	N.A.	N.A.	sp|Q9Y702|ACT1_SCHCO	1.12e-56	sp|Q9Y702|ACT1_SCHCO Actin-1 OS=Schizophyllum commune OX=5334 GN=ACT1 PE=2 SV=1	GO:0008168	methyltransferase activity	N.A.	N.A.	N.A.	N.A.	N.A.
TRINITY_DN1128_c0_g1	-0.664319	8.17342	2.8633e-05	7.22089e-05	102.594	104.359	108.561	60.374	53.486	58.547	N.A.	N.A.	N.A.	sp|D4ATR3|A7629_ARTBC	1.74e-91	sp|D4ATR3|A7629_ARTBC Uncharacterized secreted glycosidase ARB_07629 OS=Arthroderma benhamiae (strain ATCC MYA-4681 / CBS 112371) OX=663331 GN=ARB_07629 PE=1 SV=1	GO:0016021,GO:0004045	N.A.,aminoacyl-tRNA hydrolase activity	K07297,K01056	164.2,55	257.2,154.4	1.5E-76,1.9E-45	adiponectin receptor,peptidyl-tRNA hydrolase, PTH1 family [EC:3.1.1.29]
TRINITY_DN1128_c1_g1	3.05747	6.20036	2.25146e-20	2.45346e-19	11.848	9.499	6.288	83.426	52.018	93.018	N.A.	N.A.	N.A.	N.A.	N.A.	N.A.	N.A.	N.A.	N.A.	N.A.	N.A.	N.A.	N.A.
TRINITY_DN1128_c2_g1	-0.0940861	7.39106	0.493706	0.555703	34.636	37.921	33.794	32.504	31.257	34.011	N.A.	N.A.	N.A.	N.A.	N.A.	N.A.	GO:0009271,GO:0000145,GO:0006355,GO:0006904	phage shock,exocyst,regulation of DNA-templated transcription,vesicle docking involved in exocytosis	N.A.	N.A.	N.A.	N.A.	N.A.
TRINITY_DN1128_c3_g1	-0.380811	6.32823	0.0278935	0.0423781	26.609	34.635	25.28	22.456	22.328	20.978	N.A.	N.A.	N.A.	N.A.	N.A.	N.A.	GO:0005515	protein binding	K25931	119.77	171.9	1.5e-50	NF-kappa-B-activating protein
TRINITY_DN1129_c0_g1	1.38966	7.34781	6.35389e-09	2.57727e-08	26.925	30.723	27.333	85.613	84.493	107.729	gi|2033518868|ref|XM_041359743.1|	7.28e-85	Suillus clintonianus uncharacterized protein (DEU56DRAFT_979414), mRNA	sp|O42939|UBA2_SCHPO	4.48e-130	sp|O42939|UBA2_SCHPO Ubiquitin-activating enzyme E1-like OS=Schizosaccharomyces pombe (strain 972 / ATCC 24843) OX=284812 GN=uba2 PE=1 SV=1	GO:0055114,GO:0003824,GO:0006779,GO:0019354,GO:0043115	obsolete oxidation-reduction process,catalytic activity,porphyrin-containing compound biosynthetic process,siroheme biosynthetic process,precorrin-2 dehydrogenase activity	K10685,K08254	325.7,180.3	670.8,448.4	1.3E-201,2.3E-134	ubiquitin-like 1-activating enzyme E1 B [EC:6.2.1.45],glucan endo-1,3-alpha-glucosidase [EC:3.2.1.59]
TRINITY_DN1129_c1_g1	1.10048	6.35511	2.38396e-12	1.36396e-11	38.378	35.601	43.344	83.166	82.035	93.058	N.A.	N.A.	N.A.	sp|P87157|YB0G_SCHPO	1.67e-87	sp|P87157|YB0G_SCHPO Probable ADP-ribosylation factor-binding protein C25H2.16c OS=Schizosaccharomyces pombe (strain 972 / ATCC 24843) OX=284812 GN=SPBC25H2.16c PE=1 SV=1	GO:0008430,GO:0005622,GO:0006886	selenium binding,intracellular anatomical structure,intracellular protein transport	K12404	201.8	281.2	8.8e-84	ADP-ribosylation factor-binding protein GGA
TRINITY_DN1129_c2_g1	-0.762693	3.28214	0.00797042	0.0134332	8.452	7.027	9.169	4.418	5.982	3.958	N.A.	N.A.	N.A.	N.A.	N.A.	N.A.	GO:0055114,GO:0005515,GO:0009308,GO:0016638,GO:0042597	obsolete oxidation-reduction process,protein binding,amine metabolic process,oxidoreductase activity, acting on the CH-NH2 group of donors,periplasmic space	N.A.	N.A.	N.A.	N.A.	N.A.
TRINITY_DN1129_c3_g1	-1.15627	3.6627	0.00158426	0.00302918	11.729	11.592	13.385	5.035	4.165	8.205	N.A.	N.A.	N.A.	N.A.	N.A.	N.A.	GO:0046872,GO:0005634,GO:0006511,GO:0007275	metal ion binding,nucleus,ubiquitin-dependent protein catabolic process,multicellular organism development	N.A.	N.A.	N.A.	N.A.	N.A.
TRINITY_DN1129_c3_g2	-1.84689	1.95114	6.38238e-06	1.76735e-05	26.283	38.29	34.267	8.099	6.199	12.813	N.A.	N.A.	N.A.	N.A.	N.A.	N.A.	N.A.	N.A.	N.A.	N.A.	N.A.	N.A.	N.A.
TRINITY_DN112_c0_g1	-0.348331	5.15309	0.0807963	0.111132	29.028	27.229	35.602	21.525	24.927	26.005	N.A.	N.A.	N.A.	sp|Q9US44|YIZG_SCHPO	1.87e-77	sp|Q9US44|YIZG_SCHPO Uncharacterized transporter C1002.16c OS=Schizosaccharomyces pombe (strain 972 / ATCC 24843) OX=284812 GN=SPAC1002.16c PE=3 SV=1	GO:0055085,GO:0008527,GO:0016021,GO:0016021,GO:0050912	transmembrane transport,taste receptor activity,N.A.,N.A.,detection of chemical stimulus involved in sensory perception of taste	K08192	355.83	507.6	2.2e-152	MFS transporter, ACS family, DAL5 transporter family protein
TRINITY_DN1130_c0_g1	4.20715	7.28904	1.27776e-55	7.51517e-54	4.443	3.665	6.515	85.396	83.699	99.954	N.A.	N.A.	N.A.	sp|Q0DXS3|RDR1_ORYSJ	1.9e-60	sp|Q0DXS3|RDR1_ORYSJ Probable RNA-dependent RNA polymerase 1 OS=Oryza sativa subsp. japonica OX=39947 GN=RDR1 PE=2 SV=2	GO:0003968,GO:0003968	RNA-dependent RNA polymerase activity,RNA-dependent RNA polymerase activity	K11699	155.6	491.8	2.1e-147	RNA-dependent RNA polymerase [EC:2.7.7.48]
TRINITY_DN1131_c0_g1	-1.78337	6.07722	0.000290326	0.000630349	104.805	86.44	66.807	42.108	19.815	10.734	N.A.	N.A.	N.A.	sp|Q70GH4|SED3_ASPFU	1.53e-106	sp|Q70GH4|SED3_ASPFU Tripeptidyl-peptidase sed3 OS=Aspergillus fumigatus (strain ATCC MYA-4609 / CBS 101355 / FGSC A1100 / Af293) OX=330879 GN=sed3 PE=1 SV=1	GO:0008236	serine-type peptidase activity	K01279	306.63	389.3	2e-116	tripeptidyl-peptidase I [EC:3.4.14.9]
TRINITY_DN1131_c0_g2	-2.51398	6.51729	3.98278e-09	1.65298e-08	56.347	47.657	42.545	14.779	6.819	4.647	N.A.	N.A.	N.A.	sp|Q70GH4|SED3_ASPFU	3e-140	sp|Q70GH4|SED3_ASPFU Tripeptidyl-peptidase sed3 OS=Aspergillus fumigatus (strain ATCC MYA-4609 / CBS 101355 / FGSC A1100 / Af293) OX=330879 GN=sed3 PE=1 SV=1	GO:0008236,GO:0004252,GO:0006508,GO:0008236	serine-type peptidase activity,serine-type endopeptidase activity,proteolysis,serine-type peptidase activity	K01279	306.63	696.9	1.6e-209	tripeptidyl-peptidase I [EC:3.4.14.9]
TRINITY_DN1131_c1_g1	-0.468289	7.32378	0.00090063	0.00179979	64.492	64.856	68.015	44.717	44.34	51.101	N.A.	N.A.	N.A.	sp|Q54BM8|U652_DICDI	1.71e-176	sp|Q54BM8|U652_DICDI UPF0652 protein OS=Dictyostelium discoideum OX=44689 GN=DDB_G0293552 PE=3 SV=1	GO:0008270,GO:0005622	zinc ion binding,intracellular anatomical structure	N.A.	N.A.	N.A.	N.A.	N.A.
TRINITY_DN1132_c0_g1	0.647734	8.45854	4.40669e-05	0.000108332	85.839	87.084	82.863	127.591	117.696	143.309	N.A.	N.A.	N.A.	sp|Q92353|UBP6_SCHPO	1.89e-87	sp|Q92353|UBP6_SCHPO Ubiquitin carboxyl-terminal hydrolase 6 OS=Schizosaccharomyces pombe (strain 972 / ATCC 24843) OX=284812 GN=ubp6 PE=1 SV=2	GO:0036459,GO:0000978,GO:0000982,GO:0005515,GO:0005634,GO:0005779,GO:0006355,GO:0006511,GO:0016559	N.A.,RNA polymerase II cis-regulatory region sequence-specific DNA binding,N.A.,protein binding,nucleus,obsolete integral component of peroxisomal membrane,regulation of DNA-templated transcription,ubiquitin-dependent protein catabolic process,peroxisome fission	K18171,K11843	27.47,165.63	71.3,477.7	5.2E-20,2.5E-143	COX assembly mitochondrial protein 1,ubiquitin carboxyl-terminal hydrolase 14 [EC:3.4.19.12]
TRINITY_DN1132_c0_g2	1.07792	6.32413	0.00661988	0.0113395	59.891	66.75	54.848	192.231	124.624	59.956	N.A.	N.A.	N.A.	N.A.	N.A.	N.A.	N.A.	N.A.	N.A.	N.A.	N.A.	N.A.	N.A.
TRINITY_DN1132_c1_g1	-0.56474	5.78974	0.0112681	0.0184478	47.846	45.649	45.253	25.661	25.917	41.407	N.A.	N.A.	N.A.	sp|P38094|FLUG_EMENI	1.01e-80	sp|P38094|FLUG_EMENI Protein fluG OS=Emericella nidulans (strain FGSC A4 / ATCC 38163 / CBS 112.46 / NRRL 194 / M139) OX=227321 GN=fluG PE=1 SV=1	GO:0016888,GO:0003824,GO:0008152,GO:0009847,GO:0016021	endodeoxyribonuclease activity, producing 5'-phosphomonoesters,catalytic activity,metabolic process,spore germination,N.A.	N.A.	N.A.	N.A.	N.A.	N.A.
TRINITY_DN1133_c0_g1	-0.295968	7.17378	0.0257566	0.0393964	117.66	110.354	116.839	85.494	78.729	95.996	N.A.	N.A.	N.A.	N.A.	N.A.	N.A.	GO:0055114,GO:0003677,GO:0005524,GO:0007059,GO:0008152,GO:0009295,GO:0016020,GO:0016491,GO:0030261	obsolete oxidation-reduction process,DNA binding,ATP binding,chromosome segregation,metabolic process,nucleoid,membrane,oxidoreductase activity,chromosome condensation	N.A.	N.A.	N.A.	N.A.	N.A.
TRINITY_DN1133_c1_g1	0.624667	3.6855	0.00986712	0.0163538	8.59	11.005	7.751	9.94	10.147	15.521	N.A.	N.A.	N.A.	N.A.	N.A.	N.A.	N.A.	N.A.	N.A.	N.A.	N.A.	N.A.	N.A.
TRINITY_DN11340_c0_g1	7.42792	-0.442104	2.18631e-05	5.61755e-05	0	0	0	45.963	98.479	6.346	N.A.	N.A.	N.A.	N.A.	N.A.	N.A.	N.A.	N.A.	N.A.	N.A.	N.A.	N.A.	N.A.
TRINITY_DN1134_c0_g1	0.35254	8.95324	0.0345716	0.0514232	116.821	123.66	140.31	162.607	195.979	167.835	N.A.	N.A.	N.A.	N.A.	N.A.	N.A.	GO:0009982,GO:0001522,GO:0003677,GO:0003723,GO:0003887,GO:0006270,GO:0006351,GO:0009451	pseudouridine synthase activity,pseudouridine synthesis,DNA binding,RNA binding,DNA-directed DNA polymerase activity,DNA replication initiation,DNA-templated transcription,RNA modification	N.A.	N.A.	N.A.	N.A.	N.A.
TRINITY_DN1134_c1_g1	-0.27041	6.42366	0.0432408	0.062891	46.217	43.897	43.999	36.922	37.488	35.09	N.A.	N.A.	N.A.	N.A.	N.A.	N.A.	N.A.	N.A.	N.A.	N.A.	N.A.	N.A.	N.A.
TRINITY_DN1134_c2_g1	0.272783	6.96291	0.0550368	0.078414	226.128	212.582	225.046	240.521	240.014	287.618	N.A.	N.A.	N.A.	N.A.	N.A.	N.A.	N.A.	N.A.	N.A.	N.A.	N.A.	N.A.	N.A.
TRINITY_DN1134_c3_g1	-0.351068	6.88037	0.0143855	0.0231109	62.093	73.456	64.062	54.094	48.951	51.811	N.A.	N.A.	N.A.	N.A.	N.A.	N.A.	N.A.	N.A.	K03950	54.03	167	3.4e-49	NADH dehydrogenase (ubiquinone) 1 alpha subcomplex subunit 6
TRINITY_DN1135_c0_g1	0.402923	2.78322	0.208457	0.26048	7.77	6.45	4.643	4.082	4.774	4.787	N.A.	N.A.	N.A.	N.A.	N.A.	N.A.	GO:0046872,GO:0006508,GO:0016020	metal ion binding,proteolysis,membrane	N.A.	N.A.	N.A.	N.A.	N.A.
TRINITY_DN1136_c0_g1	-0.768586	8.07465	1.22639e-05	3.25635e-05	68.343	51.578	65.671	34.756	31.768	42.026	N.A.	N.A.	N.A.	sp|Q9P7V2|ABC4_SCHPO	0	sp|Q9P7V2|ABC4_SCHPO ATP-binding cassette transporter abc4 OS=Schizosaccharomyces pombe (strain 972 / ATCC 24843) OX=284812 GN=abc4 PE=3 SV=1	GO:0055085,GO:0000166,GO:0003676,GO:0003677,GO:0003924,GO:0005524,GO:0005525,GO:0005622,GO:0006139,GO:0006139,GO:0006139,GO:0006810,GO:0007049,GO:0007059,GO:0007264,GO:0008168,GO:0008168,GO:0008168,GO:0015643,GO:0016021,GO:0016787,GO:0016788,GO:0016887,GO:0019083,GO:0030153,GO:0042626,GO:0051301	transmembrane transport,nucleotide binding,nucleic acid binding,DNA binding,GTPase activity,ATP binding,GTP binding,intracellular anatomical structure,nucleobase-containing compound metabolic process,nucleobase-containing compound metabolic process,nucleobase-containing compound metabolic process,transport,cell cycle,chromosome segregation,small GTPase mediated signal transduction,methyltransfera…	N.A.	N.A.	N.A.	N.A.	N.A.
TRINITY_DN1136_c1_g1	0.951588	2.61709	0.000593704	0.00122053	6.102	6.289	7.388	11.878	10.854	10.974	N.A.	N.A.	N.A.	N.A.	N.A.	N.A.	N.A.	N.A.	N.A.	N.A.	N.A.	N.A.	N.A.
TRINITY_DN1137_c0_g1	0.236923	4.96538	0.456871	0.519967	30.252	23.459	25.089	30.263	46.548	21.108	N.A.	N.A.	N.A.	N.A.	N.A.	N.A.	N.A.	N.A.	N.A.	N.A.	N.A.	N.A.	N.A.
TRINITY_DN1137_c1_g1	0.463608	6.26832	0.00698059	0.0119075	35.88	32.049	27.533	41.946	39.044	49.102	N.A.	N.A.	N.A.	N.A.	N.A.	N.A.	GO:0043565,GO:0003700,GO:0005515,GO:0006355	sequence-specific DNA binding,DNA-binding transcription factor activity,protein binding,regulation of DNA-templated transcription	N.A.	N.A.	N.A.	N.A.	N.A.
TRINITY_DN1137_c2_g1	-0.442212	6.11117	0.00646383	0.011101	41.932	39.673	50.096	29.624	31.713	34.421	N.A.	N.A.	N.A.	sp|Q09924|EI2BD_SCHPO	8.85e-85	sp|Q09924|EI2BD_SCHPO Probable translation initiation factor eIF-2B subunit delta OS=Schizosaccharomyces pombe (strain 972 / ATCC 24843) OX=284812 GN=tif224 PE=1 SV=1	GO:0044237	cellular metabolic process	K17981,K03680	52.07,262.17	191.4,413.7	1E-56,7.7E-124	mitochondrial fission process protein 1,translation initiation factor eIF-2B subunit delta
TRINITY_DN1138_c0_g1	0.836052	4.83009	7.85382e-05	0.000186506	22.936	25.969	26.97	49.871	37.01	53.11	N.A.	N.A.	N.A.	sp|Q4R0J7|ARD1_UROFA	4.72e-126	sp|Q4R0J7|ARD1_UROFA D-arabinitol dehydrogenase 1 OS=Uromyces fabae OX=55588 GN=ARD1 PE=1 SV=1	GO:0055114,GO:0008270,GO:0016117,GO:0016491,GO:0016705	obsolete oxidation-reduction process,zinc ion binding,carotenoid biosynthetic process,oxidoreductase activity,oxidoreductase activity, acting on paired donors, with incorporation or reduction of molecular oxygen	K17818	344.1	383.1	5.6e-115	D-arabinitol dehydrogenase (NADP+) [EC:1.1.1.287]
TRINITY_DN1139_c0_g1	-1.33425	4.61681	6.39483e-08	2.28421e-07	30.193	29.066	32.431	11.596	12.724	19.549	N.A.	N.A.	N.A.	N.A.	N.A.	N.A.	N.A.	N.A.	N.A.	N.A.	N.A.	N.A.	N.A.
TRINITY_DN1139_c1_g1	-6.42751	10.5389	1.50438e-198	2.15302e-195	738.425	611.368	669.83	17.205	14.04	10.864	N.A.	N.A.	N.A.	N.A.	N.A.	N.A.	GO:0016021,GO:0004026,GO:0004222,GO:0006066,GO:0008270	N.A.,alcohol O-acetyltransferase activity,metalloendopeptidase activity,alcohol metabolic process,zinc ion binding	N.A.	N.A.	N.A.	N.A.	N.A.
TRINITY_DN1139_c2_g1	0.0918134	8.05689	0.618927	0.674201	167.412	180.03	177.33	156.836	172.857	224.933	N.A.	N.A.	N.A.	N.A.	N.A.	N.A.	GO:0070402,GO:0008677,GO:0016491,GO:0055114	NADPH binding,2-dehydropantoate 2-reductase activity,oxidoreductase activity,obsolete oxidation-reduction process	N.A.	N.A.	N.A.	N.A.	N.A.
TRINITY_DN1139_c3_g1	-0.477739	4.43641	0.0488494	0.0703454	17.673	16.233	16.902	14.011	18.663	15.871	N.A.	N.A.	N.A.	sp|Q8LI34|MYST1_ORYSJ	1.21e-51	sp|Q8LI34|MYST1_ORYSJ Putative MYST-like histone acetyltransferase 1 OS=Oryza sativa subsp. japonica OX=39947 GN=Os07g0626600 PE=3 SV=1	GO:0016747,GO:0005634,GO:0006355,GO:0008080	acyltransferase activity, transferring groups other than amino-acyl groups,nucleus,regulation of DNA-templated transcription,N-acetyltransferase activity	N.A.	N.A.	N.A.	N.A.	N.A.
TRINITY_DN113_c0_g1	-0.0448637	3.33291	0.859009	0.885192	15.906	22.001	20.654	18.309	21.414	20.428	N.A.	N.A.	N.A.	N.A.	N.A.	N.A.	N.A.	N.A.	N.A.	N.A.	N.A.	N.A.	N.A.
TRINITY_DN1140_c0_g1	0.326528	4.1349	0.346861	0.408854	18.325	22.948	20.055	23.398	35.77	12.353	N.A.	N.A.	N.A.	N.A.	N.A.	N.A.	GO:0031515,GO:0003723,GO:0005634,GO:0005737,GO:0006406,GO:0008152,GO:0008168,GO:0008610,GO:0016429,GO:0030488	tRNA (m1A) methyltransferase complex,RNA binding,nucleus,cytoplasm,mRNA export from nucleus,metabolic process,methyltransferase activity,lipid biosynthetic process,tRNA (adenine-N1-)-methyltransferase activity,tRNA methylation	N.A.	N.A.	N.A.	N.A.	N.A.
TRINITY_DN1141_c0_g1	0.663147	4.49858	0.000530165	0.00109752	7.514	8.069	9.014	12.495	13.714	14.512	N.A.	N.A.	N.A.	sp|P25737|LYSP_ECOLI	1.28e-127	sp|P25737|LYSP_ECOLI Lysine-specific permease LysP OS=Escherichia coli (strain K12) OX=83333 GN=lysP PE=1 SV=5	GO:0055085,GO:0003333,GO:0005787,GO:0006465,GO:0006810,GO:0008233,GO:0015171,GO:0016020,GO:0016021	transmembrane transport,amino acid transmembrane transport,signal peptidase complex,signal peptide processing,transport,peptidase activity,amino acid transmembrane transporter activity,membrane,N.A.	N.A.	N.A.	N.A.	N.A.	N.A.
TRINITY_DN1141_c1_g1	-0.88999	5.42313	3.73443e-08	1.38044e-07	65.342	77.395	64.826	44.836	37.282	40.107	N.A.	N.A.	N.A.	N.A.	N.A.	N.A.	GO:0016787	hydrolase activity	K17879	161.13	241.2	6.4e-72	peroxisomal coenzyme A diphosphatase NUDT7 [EC:3.6.1.-]
TRINITY_DN1141_c2_g1	2.59434	6.28756	7.19281e-34	1.66034e-32	7.879	6.933	8.142	38.795	58.5	43.376	N.A.	N.A.	N.A.	N.A.	N.A.	N.A.	GO:0009877	nodulation	N.A.	N.A.	N.A.	N.A.	N.A.
TRINITY_DN11420_c0_g1	7.58467	-0.328948	3.5956e-11	1.83346e-10	0	0	0	13.036	12.268	6.486	N.A.	N.A.	N.A.	N.A.	N.A.	N.A.	N.A.	N.A.	N.A.	N.A.	N.A.	N.A.	N.A.
TRINITY_DN1142_c0_g1	0.308164	6.41932	0.0917996	0.124886	20.596	17.464	16.338	24.806	22.012	21.398	N.A.	N.A.	N.A.	N.A.	N.A.	N.A.	GO:0046872,GO:0003735,GO:0005179,GO:0005261,GO:0005515,GO:0005576,GO:0005622,GO:0005840,GO:0006412,GO:0008152,GO:0008270,GO:0009058,GO:0015672,GO:0016020,GO:0016742,GO:0016746	metal ion binding,structural constituent of ribosome,hormone activity,monoatomic cation channel activity,protein binding,extracellular region,intracellular anatomical structure,ribosome,translation,metabolic process,zinc ion binding,biosynthetic process,N.A.,membrane,hydroxymethyl-, formyl- and related transferase activity,acyltransferase activity	N.A.	N.A.	N.A.	N.A.	N.A.
TRINITY_DN1142_c1_g1	-1.14338	6.89096	6.61243e-13	4.00147e-12	349.081	326.799	327.8	171.615	146.56	131.866	gi|1919754312|ref|XM_036771557.1|	1.7e-124	Pleurotus ostreatus ribosomal protein S14, S11 (RPS14), partial mRNA	sp|Q08699|RS14_PODCA	1.35e-83	sp|Q08699|RS14_PODCA Small ribosomal subunit protein uS11 OS=Podocoryna carnea OX=6096 GN=RPS14 PE=2 SV=1	GO:2001070,GO:0003735,GO:0005840,GO:0006412	starch binding,structural constituent of ribosome,ribosome,translation	K02955	209.17	331.1	1.7e-99	small subunit ribosomal protein S14e
TRINITY_DN1143_c0_g1	0.0153971	7.13036	0.910911	0.928206	240.672	214.968	223.41	224.94	237.644	224.533	N.A.	N.A.	N.A.	sp|P90513|PSA3_ACACA	9.1e-113	sp|P90513|PSA3_ACACA Proteasome subunit alpha type-3 (Fragment) OS=Acanthamoeba castellanii OX=5755 PE=2 SV=1	GO:0051603,GO:0004175,GO:0004298,GO:0005839,GO:0006511,GO:0019773	proteolysis involved in protein catabolic process,endopeptidase activity,threonine-type endopeptidase activity,proteasome core complex,ubiquitin-dependent protein catabolic process,proteasome core complex, alpha-subunit complex	K02727	237.9	444.9	1.3e-133	20S proteasome subunit alpha 7 [EC:3.4.25.1]
TRINITY_DN1143_c0_g2	0.0314474	6.21544	0.844729	0.873307	165.487	124.74	136.385	140.086	139.643	140.841	gi|2321473986|gb|CP107703.1|	1.35e-76	Lyophyllum decastes strain LRG-d1-1 chromosome 3	N.A.	N.A.	N.A.	N.A.	N.A.	N.A.	N.A.	N.A.	N.A.	N.A.
TRINITY_DN1143_c1_g1	-0.52542	7.35888	0.000803621	0.00162293	123.801	106.414	112.15	72.219	72.595	88.32	N.A.	N.A.	N.A.	sp|Q55GJ6|PSB6_DICDI	9.01e-75	sp|Q55GJ6|PSB6_DICDI Proteasome subunit beta type-6 OS=Dictyostelium discoideum OX=44689 GN=psmB6 PE=1 SV=1	GO:0051603,GO:0004298,GO:0005839	proteolysis involved in protein catabolic process,threonine-type endopeptidase activity,proteasome core complex	N.A.	N.A.	N.A.	N.A.	N.A.
TRINITY_DN1144_c0_g1	-1.05781	6.0078	1.23582e-10	5.98872e-10	159.74	158.551	136.049	81.303	68.517	68.361	N.A.	N.A.	N.A.	N.A.	N.A.	N.A.	N.A.	N.A.	N.A.	N.A.	N.A.	N.A.	N.A.
TRINITY_DN1145_c0_g1	-0.990554	4.07237	0.000260169	0.00057079	21.03	18.345	15.021	6.399	8.091	11.344	N.A.	N.A.	N.A.	N.A.	N.A.	N.A.	GO:0055114,GO:0005515,GO:0006120,GO:0008137	obsolete oxidation-reduction process,protein binding,mitochondrial electron transport, NADH to ubiquinone,NADH dehydrogenase (ubiquinone) activity	N.A.	N.A.	N.A.	N.A.	N.A.
TRINITY_DN1145_c1_g1	-0.983829	7.06827	1.0805e-09	4.78014e-09	45.931	44.409	43.363	22.716	18.804	25.636	N.A.	N.A.	N.A.	sp|A6RCF5|ECM14_AJECN	1.18e-60	sp|A6RCF5|ECM14_AJECN Inactive metallocarboxypeptidase ECM14 OS=Ajellomyces capsulatus (strain NAm1 / WU24) OX=2059318 GN=ECM14 PE=3 SV=1	GO:0016020,GO:0004181,GO:0006508,GO:0007165,GO:0008270	membrane,metallocarboxypeptidase activity,proteolysis,signal transduction,zinc ion binding	K08783,K08331	426.83,55.77	492.6,136.9	8.9E-148,6E-40	extracellular matrix protein 14 [EC:3.4.17.-],autophagy-related protein 13
TRINITY_DN1145_c2_g1	0.151368	7.00508	0.277984	0.336252	46.128	40.8	40.991	49.319	46.917	44.455	N.A.	N.A.	N.A.	sp|P87136|YDM5_SCHPO	7.47e-54	sp|P87136|YDM5_SCHPO Uncharacterized protein C57A7.05 OS=Schizosaccharomyces pombe (strain 972 / ATCC 24843) OX=284812 GN=SPAC57A7.05 PE=4 SV=1	N.A.	N.A.	N.A.	N.A.	N.A.	N.A.	N.A.
TRINITY_DN1146_c0_g1	-1.56721	5.62805	3.22309e-08	1.20229e-07	28.03	31.557	28.515	7.85	7.667	14.592	N.A.	N.A.	N.A.	sp|P30574|CBPY_CANAX	1.28e-80	sp|P30574|CBPY_CANAX Carboxypeptidase Y OS=Candida albicans OX=5476 GN=CPY1 PE=2 SV=2	GO:0070402,GO:0004185,GO:0006508,GO:0016491,GO:0055114	NADPH binding,serine-type carboxypeptidase activity,proteolysis,oxidoreductase activity,obsolete oxidation-reduction process	N.A.	N.A.	N.A.	N.A.	N.A.
TRINITY_DN1147_c0_g1	0.442405	5.49602	0.0122951	0.0199882	17.268	18.411	18.692	19.533	16.901	18.55	gi|1557910294|ref|XM_027760013.1|	0	Sparassis crispa Pre-mRNA-splicing factor ATP-dependent RNA helicase-like protein (SCP_0700810), partial mRNA	sp|Q10752|CDC28_SCHPO	0	sp|Q10752|CDC28_SCHPO Pre-mRNA-splicing factor ATP-dependent RNA helicase-like protein cdc28 OS=Schizosaccharomyces pombe (strain 972 / ATCC 24843) OX=284812 GN=cdc28 PE=3 SV=2	GO:0006810,GO:0003676,GO:0004386,GO:0005524	transport,nucleic acid binding,helicase activity,ATP binding	K12813	1216	1693.4	0	pre-mRNA-splicing factor ATP-dependent RNA helicase DHX16 [EC:3.6.4.13]
TRINITY_DN1147_c1_g1	1.10781	4.39101	0.00601025	0.0103885	6.477	8.154	7.524	18.374	15.737	9.495	N.A.	N.A.	N.A.	sp|Q28C44|C19L2_XENTR	4.39e-58	sp|Q28C44|C19L2_XENTR CWF19-like protein 2 OS=Xenopus tropicalis OX=8364 GN=cwf19l2 PE=2 SV=1	N.A.	N.A.	K24940	158.7	586.7	4.8e-176	CWF19-like protein 2
TRINITY_DN1147_c2_g1	0.151261	7.08566	0.318645	0.379922	54.313	62.602	58.901	51.116	48.19	54.409	N.A.	N.A.	N.A.	N.A.	N.A.	N.A.	GO:0019050	suppression by virus of host apoptotic process	N.A.	N.A.	N.A.	N.A.	N.A.
TRINITY_DN1147_c3_g1	0.337438	3.08224	0.216133	0.269093	3.248	3.409	4.58	5.5	4.481	5.177	N.A.	N.A.	N.A.	N.A.	N.A.	N.A.	GO:0032099,GO:0000186,GO:0001678,GO:0005615,GO:0007186,GO:0008343,GO:0009267	negative regulation of appetite,obsolete activation of MAPKK activity,intracellular glucose homeostasis,extracellular space,G protein-coupled receptor signaling pathway,adult feeding behavior,cellular response to starvation	N.A.	N.A.	N.A.	N.A.	N.A.
TRINITY_DN1147_c4_g1	-0.234566	3.00906	0.447632	0.510875	31.545	34.663	23.662	101.107	77.315	20.758	N.A.	N.A.	N.A.	N.A.	N.A.	N.A.	GO:0003824	catalytic activity	N.A.	N.A.	N.A.	N.A.	N.A.
TRINITY_DN1148_c0_g1	-0.944421	6.56155	4.9136e-12	2.73449e-11	48.053	49.286	47.733	27.469	30.441	31.872	gi|2507491000|emb|OX621167.1|	3.02e-53	Porpolomopsis calyptriformis genome assembly, chromosome: 5	N.A.	N.A.	N.A.	GO:0016020,GO:0003824	membrane,catalytic activity	K18693	186.17	220.1	2.1e-65	diacylglycerol diphosphate phosphatase / phosphatidate phosphatase [EC:3.6.1.75 3.1.3.4]
TRINITY_DN1148_c1_g1	-0.280302	4.66698	0.153153	0.19818	70.387	67.934	73.322	51.311	66.842	53.05	N.A.	N.A.	N.A.	N.A.	N.A.	N.A.	GO:0016503,GO:0007186,GO:0016021	pheromone receptor activity,G protein-coupled receptor signaling pathway,N.A.	N.A.	N.A.	N.A.	N.A.	N.A.
TRINITY_DN1149_c0_g1	1.26356	7.27296	6.5599e-17	5.56619e-16	49.475	49.466	48.769	108.318	129.855	108.219	N.A.	N.A.	N.A.	sp|O59712|YBH4_SCHPO	1.01e-180	sp|O59712|YBH4_SCHPO Uncharacterized transporter C3B8.04c OS=Schizosaccharomyces pombe (strain 972 / ATCC 24843) OX=284812 GN=SPBC3B8.04c PE=3 SV=1	GO:0055085,GO:0005215,GO:0006270,GO:0006814,GO:0016020,GO:0016021	transmembrane transport,transporter activity,DNA replication initiation,sodium ion transport,membrane,N.A.	K14445,K14430	143.07,389.4	200.4,1013.5	2.4E-59,0	solute carrier family 13 (sodium-dependent dicarboxylate transporter), member 2/3/5,phosphate transporter
TRINITY_DN1149_c1_g1	-0.591592	0.738349	0.268293	0.325906	2.152	2.093	5.152	2.209	2.338	1.539	N.A.	N.A.	N.A.	N.A.	N.A.	N.A.	N.A.	N.A.	N.A.	N.A.	N.A.	N.A.	N.A.
TRINITY_DN114_c0_g1	2.0351	6.0432	1.66425e-21	1.94699e-20	13.655	16.934	15.248	66.069	69.3	47.313	N.A.	N.A.	N.A.	N.A.	N.A.	N.A.	N.A.	N.A.	N.A.	N.A.	N.A.	N.A.	N.A.
TRINITY_DN114_c0_g2	0.00095975	6.46995	0.996994	0.999555	40.905	41.88	46.27	38.199	35.041	53.67	N.A.	N.A.	N.A.	N.A.	N.A.	N.A.	GO:0005515,GO:0000228	protein binding,nuclear chromosome	K12780	168.73	250.7	2.2e-74	meiotic recombination protein REC8, fungi type
TRINITY_DN114_c1_g1	-0.462896	6.76387	0.00146694	0.00281783	46.878	51.407	44.526	30.739	35.096	39.558	gi|2277897650|dbj|AP026540.1|	7.93e-59	Tricholoma matsutake DNA, chromosome 3, complete sequence	sp|P12000|DNLI1_SCHPO	0	sp|P12000|DNLI1_SCHPO DNA ligase 1 OS=Schizosaccharomyces pombe (strain 972 / ATCC 24843) OX=284812 GN=cdc17 PE=3 SV=1	GO:0006850,GO:0003677,GO:0003910,GO:0005524,GO:0005743,GO:0006281,GO:0006310	mitochondrial pyruvate transmembrane transport,DNA binding,DNA ligase (ATP) activity,ATP binding,mitochondrial inner membrane,DNA repair,DNA recombination	K22138,K10747	85.47,422.77	217.9,893.9	1.2E-64,1.2E-268	mitochondrial pyruvate carrier 1,DNA ligase 1 [EC:6.5.1.1 6.5.1.6 6.5.1.7]
TRINITY_DN114_c1_g2	-0.900081	7.74081	1.62972e-09	7.06076e-09	246.823	212.032	220.239	95.097	101.035	111.027	gi|501419174|gb|JX524564.1|	5.78e-64	Ganoderma lucidum isopentenyl diphosphate isomerase (IDI) mRNA, complete cds	sp|O42641|IDI1_PHARH	2.4e-105	sp|O42641|IDI1_PHARH Isopentenyl-diphosphate delta-isomerase OS=Phaffia rhodozyma OX=264483 GN=IDI PE=1 SV=1	GO:0016787	hydrolase activity	K01823	42.97	252.2	5.9e-75	isopentenyl-diphosphate Delta-isomerase [EC:5.3.3.2]
TRINITY_DN1150_c0_g1	-1.28768	7.34823	8.95738e-13	5.35634e-12	259.698	252.634	261.684	114.035	116.967	84.782	N.A.	N.A.	N.A.	N.A.	N.A.	N.A.	N.A.	N.A.	N.A.	N.A.	N.A.	N.A.	N.A.
TRINITY_DN1150_c1_g1	-0.0356848	2.80724	0.91227	0.929371	3.673	5.55	3.816	5.392	5.112	4.787	N.A.	N.A.	N.A.	N.A.	N.A.	N.A.	GO:0016788,GO:0006629	hydrolase activity, acting on ester bonds,lipid metabolic process	N.A.	N.A.	N.A.	N.A.	N.A.
TRINITY_DN11510_c0_g1	-2.75839	1.03438	2.40152e-09	1.02342e-08	3.041	1.942	2.817	0.26	0.511	0.31	N.A.	N.A.	N.A.	N.A.	N.A.	N.A.	GO:0046872	metal ion binding	N.A.	N.A.	N.A.	N.A.	N.A.
TRINITY_DN1151_c0_g1	-0.185734	6.48886	0.187644	0.23755	47.056	45.043	49.414	43.526	43.546	48.882	N.A.	N.A.	N.A.	sp|O04482|UCH2_ARATH	4.74e-51	sp|O04482|UCH2_ARATH Ubiquitin carboxyl-terminal hydrolase 2 OS=Arabidopsis thaliana OX=3702 GN=UCH2 PE=1 SV=1	GO:0009432,GO:0003677,GO:0003678,GO:0003697,GO:0003899,GO:0004843,GO:0005524,GO:0005622,GO:0006260,GO:0006281,GO:0006351,GO:0006511	SOS response,DNA binding,DNA helicase activity,single-stranded DNA binding,DNA-directed 5'-3' RNA polymerase activity,cysteine-type deubiquitinase activity,ATP binding,intracellular anatomical structure,DNA replication,DNA repair,DNA-templated transcription,ubiquitin-dependent protein catabolic process	K05610	305.73	308.9	2.8e-92	ubiquitin carboxyl-terminal hydrolase L5 [EC:3.4.19.12]
TRINITY_DN1152_c0_g1	0.604458	5.29082	0.000398018	0.000842513	30.232	23.374	28.66	41.079	43.22	39.448	N.A.	N.A.	N.A.	N.A.	N.A.	N.A.	GO:0055085,GO:0016021	transmembrane transport,N.A.	N.A.	N.A.	N.A.	N.A.	N.A.
TRINITY_DN1152_c0_g2	-0.281548	4.5837	0.136249	0.178459	12.509	13.335	10.604	9.961	9.962	9.665	N.A.	N.A.	N.A.	N.A.	N.A.	N.A.	GO:0055114,GO:0006120,GO:0008137,GO:0016021,GO:0022857,GO:0055085	obsolete oxidation-reduction process,mitochondrial electron transport, NADH to ubiquinone,NADH dehydrogenase (ubiquinone) activity,N.A.,transmembrane transporter activity,transmembrane transport	N.A.	N.A.	N.A.	N.A.	N.A.
TRINITY_DN11533_c0_g1	0.33246	0.0967673	0.559947	0.619542	11.196	14.14	7.397	8.759	18.151	14.162	N.A.	N.A.	N.A.	N.A.	N.A.	N.A.	N.A.	N.A.	N.A.	N.A.	N.A.	N.A.	N.A.
TRINITY_DN1153_c0_g1	2.51626	4.36666	3.24146e-18	2.99939e-17	3.09	3.447	2.608	23.907	18.913	15.091	N.A.	N.A.	N.A.	N.A.	N.A.	N.A.	GO:0043565,GO:0005515,GO:0005515,GO:0006351	sequence-specific DNA binding,protein binding,protein binding,DNA-templated transcription	N.A.	N.A.	N.A.	N.A.	N.A.
TRINITY_DN1153_c0_g2	1.28804	5.24818	2.16873e-12	1.24986e-11	12.036	10.314	8.196	22.564	26.004	22.557	N.A.	N.A.	N.A.	sp|A9B3W0|PANC_HERA2	2.8e-55	sp|A9B3W0|PANC_HERA2 Pantothenate synthetase OS=Herpetosiphon aurantiacus (strain ATCC 23779 / DSM 785 / 114-95) OX=316274 GN=panC PE=3 SV=1	GO:0015940,GO:0004592,GO:0004592,GO:0005515,GO:0015940	pantothenate biosynthetic process,pantoate-beta-alanine ligase activity,pantoate-beta-alanine ligase activity,protein binding,pantothenate biosynthetic process	K01918	46.07	218.4	1e-64	pantoate--beta-alanine ligase [EC:6.3.2.1]
TRINITY_DN1154_c0_g1	1.13274	3.62771	2.85687e-05	7.20681e-05	8.471	8.382	8.305	23.571	20.642	14.412	N.A.	N.A.	N.A.	N.A.	N.A.	N.A.	N.A.	N.A.	N.A.	N.A.	N.A.	N.A.	N.A.
TRINITY_DN1155_c0_g1	-1.21065	1.16377	0.0396591	0.0582034	4.7	7.435	8.224	1.267	2.251	5.147	N.A.	N.A.	N.A.	N.A.	N.A.	N.A.	N.A.	N.A.	N.A.	N.A.	N.A.	N.A.	N.A.
TRINITY_DN1155_c1_g1	-1.36886	6.53258	3.90879e-08	1.43993e-07	48.705	41.984	59.374	14.974	24.525	17.7	N.A.	N.A.	N.A.	N.A.	N.A.	N.A.	GO:0033925,GO:0005737	mannosyl-glycoprotein endo-beta-N-acetylglucosaminidase activity,cytoplasm	N.A.	N.A.	N.A.	N.A.	N.A.
TRINITY_DN1155_c2_g1	-0.367912	7.96398	0.0124397	0.0202081	71.157	63.416	67.543	55.512	49.778	49.622	N.A.	N.A.	N.A.	N.A.	N.A.	N.A.	GO:0008270,GO:0005515	zinc ion binding,protein binding	K08284	218.43	316.9	1.5e-94	calcium channel MID1
TRINITY_DN1155_c3_g1	-0.273964	5.01157	0.12969	0.170989	15.975	16.261	15.057	11.672	13.301	16.011	N.A.	N.A.	N.A.	N.A.	N.A.	N.A.	N.A.	N.A.	N.A.	N.A.	N.A.	N.A.	N.A.
TRINITY_DN1155_c4_g1	-0.950554	6.85955	3.2422e-12	1.83404e-11	109.327	107.579	112.35	60.839	54.074	54.04	N.A.	N.A.	N.A.	sp|A4RAE9|AMPP3_MAGO7	3.27e-90	sp|A4RAE9|AMPP3_MAGO7 Probable Xaa-Pro aminopeptidase PEPP OS=Magnaporthe oryzae (strain 70-15 / ATCC MYA-4617 / FGSC 8958) OX=242507 GN=PEPP PE=3 SV=1	GO:0030145,GO:0004177,GO:0009401	manganese ion binding,aminopeptidase activity,phosphoenolpyruvate-dependent sugar phosphotransferase system	K14213	425.53	470.3	5.3e-141	Xaa-Pro dipeptidase [EC:3.4.13.9]
TRINITY_DN1156_c0_g1	0.580228	6.61796	0.385286	0.448057	54.254	47.581	40.409	83.642	101.317	16.491	N.A.	N.A.	N.A.	N.A.	N.A.	N.A.	GO:0009277,GO:0005199	fungal-type cell wall,structural constituent of cell wall	N.A.	N.A.	N.A.	N.A.	N.A.
TRINITY_DN1157_c0_g1	-0.312547	5.41719	0.34199	0.404221	21.228	20.874	21.336	27.967	31.909	13.712	N.A.	N.A.	N.A.	N.A.	N.A.	N.A.	N.A.	N.A.	N.A.	N.A.	N.A.	N.A.	N.A.
TRINITY_DN1157_c1_g1	-0.530451	6.33821	0.063738	0.0895774	56.159	44.162	46.025	39.087	40.544	20.668	N.A.	N.A.	N.A.	sp|Q4WMP0|EXGD_ASPFU	1.77e-71	sp|Q4WMP0|EXGD_ASPFU Probable glucan 1,3-beta-glucosidase D OS=Aspergillus fumigatus (strain ATCC MYA-4609 / CBS 101355 / FGSC A1100 / Af293) OX=330879 GN=exgD PE=3 SV=1	GO:0005975,GO:0004553	carbohydrate metabolic process,hydrolase activity, hydrolyzing O-glycosyl compounds	K01210	216.73	428.4	3.6e-128	glucan 1,3-beta-glucosidase [EC:3.2.1.58]
TRINITY_DN1158_c0_g1	-0.0294209	1.31353	0.96312	0.97115	6.951	4.83	5.498	6.93	6.33	2.169	N.A.	N.A.	N.A.	N.A.	N.A.	N.A.	N.A.	N.A.	N.A.	N.A.	N.A.	N.A.	N.A.
TRINITY_DN1159_c0_g1	-0.781129	6.28453	9.11205e-08	3.1989e-07	65.875	54.789	60.737	37.279	36.042	37.699	N.A.	N.A.	N.A.	sp|Q4P763|GUAA_USTMA	0	sp|Q4P763|GUAA_USTMA GMP synthase [glutamine-hydrolyzing] OS=Ustilago maydis (strain 521 / FGSC 9021) OX=237631 GN=GUA1 PE=3 SV=1	GO:0016787,GO:0003700,GO:0003922,GO:0005524,GO:0006164,GO:0006177,GO:0006355,GO:0006541,GO:0006555,GO:0007224	hydrolase activity,DNA-binding transcription factor activity,GMP synthase (glutamine-hydrolyzing) activity,ATP binding,purine nucleotide biosynthetic process,GMP biosynthetic process,regulation of DNA-templated transcription,glutamine metabolic process,methionine metabolic process,smoothened signaling pathway	K01951,K01951	100.4,100.4	415.7,243	1.4E-124,2.9E-72	GMP synthase (glutamine-hydrolysing) [EC:6.3.5.2],GMP synthase (glutamine-hydrolysing) [EC:6.3.5.2]
TRINITY_DN1159_c1_g1	-1.43002	8.33447	4.11127e-19	4.06254e-18	133.586	118.357	123.118	42.66	42.839	53.64	gi|2234747331|ref|XM_048031805.1|	0	Antrodia serialis ATP-dependent protease La (B0H18DRAFT_1084552), partial mRNA	sp|P0CQ17|LONM_CRYNB	0	sp|P0CQ17|LONM_CRYNB Lon protease homolog, mitochondrial OS=Cryptococcus neoformans var. neoformans serotype D (strain B-3501A) OX=283643 GN=PIM1 PE=3 SV=1	GO:0098519,GO:0000077,GO:0000398,GO:0003677,GO:0003677,GO:0003678,GO:0003723,GO:0003724,GO:0003924,GO:0004176,GO:0004190,GO:0004252,GO:0004345,GO:0005524,GO:0005525,GO:0005634,GO:0005681,GO:0006006,GO:0006260,GO:0006270,GO:0006275,GO:0006281,GO:0006281,GO:0006310,GO:0006355,GO:0006508,GO:0009378,GO:0016021,GO:0016887,GO:0030896,GO:0032040,GO:0050661,GO:0055114	obsolete nucleotide phosphatase activity, acting on free nucleotides,DNA damage checkpoint signaling,mRNA splicing, via spliceosome,DNA binding,DNA binding,DNA helicase activity,RNA binding,RNA helicase activity,GTPase activity,ATP-dependent peptidase activity,aspartic-type endopeptidase activity,serine-type endopeptidase activity,glucose-6-phosphate dehydrogenase activity,ATP binding,GTP binding…	K08675,K04802	1104.33,63.9	1223.4,388.7	0,8.7E-117	ATP-dependent Lon protease [EC:3.4.21.53],proliferating cell nuclear antigen
TRINITY_DN115_c0_g1	-1.42283	6.69521	1.40173e-15	1.06519e-14	44.973	46.483	42.272	21.124	16.172	18.23	gi|1372290362|ref|XM_024482230.1|	0	Postia placenta MAD-698-R-SB12 hypothetical protein (POSPLADRAFT_1067815), partial mRNA	sp|P78810|VTC4_SCHPO	1.49e-155	sp|P78810|VTC4_SCHPO Vacuolar transporter chaperone complex subunit 4 OS=Schizosaccharomyces pombe (strain 972 / ATCC 24843) OX=284812 GN=vtc4 PE=1 SV=2	GO:0055114,GO:0004471,GO:0016021,GO:0016491,GO:0051287	obsolete oxidation-reduction process,malate dehydrogenase (decarboxylating) (NAD+) activity,N.A.,oxidoreductase activity,NAD binding	K17218	237.47	421.9	2.5e-126	sulfide:quinone oxidoreductase [EC:1.8.5.4]
TRINITY_DN115_c0_g2	0.0829761	5.05515	0.702342	0.751622	24.812	22.967	24.998	19.847	30.539	25.885	N.A.	N.A.	N.A.	sp|O94284|HMT2_SCHPO	4.31e-139	sp|O94284|HMT2_SCHPO Sulfide:quinone oxidoreductase, mitochondrial OS=Schizosaccharomyces pombe (strain 972 / ATCC 24843) OX=284812 GN=hmt2 PE=3 SV=1	GO:0055114,GO:0004471,GO:0016491,GO:0051287	obsolete oxidation-reduction process,malate dehydrogenase (decarboxylating) (NAD+) activity,oxidoreductase activity,NAD binding	K17218	237.47	427.4	5.1e-128	sulfide:quinone oxidoreductase [EC:1.8.5.4]
TRINITY_DN115_c1_g1	-2.31113	9.14556	1.05426e-20	1.17266e-19	92.335	97.455	81.882	22.142	13.562	22.827	gi|1919735627|ref|XM_036778909.1|	0	Pleurotus ostreatus 3-oxoacyl-[acyl-carrier-protein] synthase (FAS2), partial mRNA	sp|A0A0D1DNX1|FAS2_USTMA	0	sp|A0A0D1DNX1|FAS2_USTMA Fatty acid synthase 2 OS=Ustilago maydis (strain 521 / FGSC 9021) OX=237631 GN=fas2 PE=2 SV=1	GO:0055114,GO:0000287,GO:0004318,GO:0005215,GO:0008152,GO:0008837,GO:0008897,GO:0009059,GO:0009089,GO:0016491	obsolete oxidation-reduction process,magnesium ion binding,enoyl-[acyl-carrier-protein] reductase (NADH) activity,transporter activity,metabolic process,diaminopimelate epimerase activity,holo-[acyl-carrier-protein] synthase activity,macromolecule biosynthetic process,lysine biosynthetic process via diaminopimelate,oxidoreductase activity	K00668,K00667	1537.43,1128.37	3833.1,2615.3	0,0	fatty acid synthase subunit beta, fungi type [EC:2.3.1.86],fatty acid synthase subunit alpha, fungi type [EC:2.3.1.86]
TRINITY_DN115_c2_g1	0.454333	7.4415	0.00207877	0.00389577	120.267	130.896	118.211	181.446	166.343	153.493	N.A.	N.A.	N.A.	N.A.	N.A.	N.A.	GO:0030418,GO:0030410	nicotianamine biosynthetic process,nicotianamine synthase activity	N.A.	N.A.	N.A.	N.A.	N.A.
TRINITY_DN115_c2_g2	-1.10524	12.6485	9.87425e-12	5.33271e-11	6436.39	6455.62	5782.47	2765.95	2911.42	2925.53	N.A.	N.A.	N.A.	N.A.	N.A.	N.A.	GO:0009055,GO:0005507	electron transfer activity,copper ion binding	N.A.	N.A.	N.A.	N.A.	N.A.
TRINITY_DN1160_c0_g1	0.37986	6.59993	0.0126547	0.020534	54.086	52.97	56.384	72.782	73.639	58.837	N.A.	N.A.	N.A.	N.A.	N.A.	N.A.	GO:0006468,GO:0004672,GO:0005524	protein phosphorylation,protein kinase activity,ATP binding	K08832	279	284.7	8.8e-85	serine/threonine-protein kinase SRPK3 [EC:2.7.11.1]
TRINITY_DN1160_c1_g1	-1.37809	8.19359	1.43513e-17	1.2797e-16	667.969	632.005	614.4	230.419	222.7	276.934	gi|597920733|ref|XM_007314649.1|	4.68e-106	Serpula lacrymans var. lacrymans S7.9 Rieske iron-sulfur protein of the mitochondrial cytochrome bc1 complex, RIP1 (SERLADRAFT_359840), mRNA	sp|P07056|UCRI_NEUCR	7.54e-98	sp|P07056|UCRI_NEUCR Cytochrome b-c1 complex subunit Rieske, mitochondrial OS=Neurospora crassa (strain ATCC 24698 / 74-OR23-1A / CBS 708.71 / DSM 1257 / FGSC 987) OX=367110 GN=fes-1 PE=1 SV=1	GO:0055114,GO:0008121,GO:0016491,GO:0051537	obsolete oxidation-reduction process,ubiquinol-cytochrome-c reductase activity,oxidoreductase activity,2 iron, 2 sulfur cluster binding	K00411	75.3	348.7	3.2e-104	ubiquinol-cytochrome c reductase iron-sulfur subunit [EC:7.1.1.8]
TRINITY_DN1160_c2_g1	-0.643739	9.47192	0.000204329	0.00045526	514.775	565.852	558.47	403.279	313.936	323.298	N.A.	N.A.	N.A.	sp|J9VPD7|CDA1_CRYNH	3.58e-124	sp|J9VPD7|CDA1_CRYNH Chitin deacetylase 1 OS=Cryptococcus neoformans var. grubii serotype A (strain H99 / ATCC 208821 / CBS 10515 / FGSC 9487) OX=235443 GN=CDA1 PE=1 SV=1	GO:0072686,GO:0003824,GO:0005975,GO:0007067,GO:0016810,GO:0042729	mitotic spindle,catalytic activity,carbohydrate metabolic process,N.A.,hydrolase activity, acting on carbon-nitrogen (but not peptide) bonds,DASH complex	K22278	123.97	150.1	4.1e-44	peptidoglycan-N-acetylglucosamine deacetylase [EC:3.5.1.104]
TRINITY_DN1160_c3_g1	-1.13682	7.29007	1.57813e-11	8.30356e-11	437.457	383.539	410.309	149.126	199.546	191.312	N.A.	N.A.	N.A.	N.A.	N.A.	N.A.	GO:0019031,GO:0005634,GO:0006334	viral envelope,nucleus,nucleosome assembly	N.A.	N.A.	N.A.	N.A.	N.A.
TRINITY_DN1160_c4_g1	-0.462298	5.76076	0.0132905	0.0214764	25.74	26.698	23.944	15.083	17.651	22.197	gi|302696628|ref|XM_003037947.1|	1.93e-69	Schizophyllum commune H4-8 Pkinase-domain-containing protein (SCHCODRAFT_063296), partial mRNA	sp|Q551H4|FRAY2_DICDI	2.21e-69	sp|Q551H4|FRAY2_DICDI Serine/threonine-protein kinase fray2 OS=Dictyostelium discoideum OX=44689 GN=fray2 PE=3 SV=1	GO:0006468,GO:0004672,GO:0005524	protein phosphorylation,protein kinase activity,ATP binding	K08835	395.93	422.5	2e-126	serine/threonine-protein kinase OSR1/STK39 [EC:2.7.11.1]
TRINITY_DN1161_c0_g1	1.04796	9.00958	5.67463e-06	1.58208e-05	139.559	104.747	108.415	198.435	246.409	178.839	N.A.	N.A.	N.A.	sp|Q4WY82|PPOC_ASPFU	3.75e-157	sp|Q4WY82|PPOC_ASPFU Linoleate 10R-lipoxygenase OS=Aspergillus fumigatus (strain ATCC MYA-4609 / CBS 101355 / FGSC A1100 / Af293) OX=330879 GN=ppoC PE=1 SV=2	N.A.	N.A.	K17862	743.5	1220.2	0	linoleate 10R-lipoxygenase [EC:1.13.11.62]
TRINITY_DN1161_c1_g1	-0.775579	4.86656	0.000283778	0.00061785	28.909	27.901	28.442	13.588	15.008	20.518	N.A.	N.A.	N.A.	N.A.	N.A.	N.A.	GO:0006508,GO:0004222	proteolysis,metalloendopeptidase activity	K07765	119.77	243.8	2.3e-72	S2P endopeptidase [EC:3.4.24.85]
TRINITY_DN1161_c2_g1	0.384575	7.51622	0.0158494	0.0252549	299.902	273.697	284.383	331.905	420.452	356.119	N.A.	N.A.	N.A.	sp|Q757A4|YKT6_ASHGO	3.8e-81	sp|Q757A4|YKT6_ASHGO Synaptobrevin homolog YKT6 OS=Ashbya gossypii (strain ATCC 10895 / CBS 109.51 / FGSC 9923 / NRRL Y-1056) OX=284811 GN=YKT6 PE=3 SV=1	GO:0016192,GO:0016021	vesicle-mediated transport,N.A.	K08516	108.1	330	9.1e-99	synaptobrevin homolog YKT6
TRINITY_DN1161_c3_g1	-0.258954	8.11434	0.172935	0.221047	2357.04	2342.44	2044	1571.28	1915.24	2120.89	N.A.	N.A.	N.A.	N.A.	N.A.	N.A.	N.A.	N.A.	N.A.	N.A.	N.A.	N.A.	N.A.
TRINITY_DN1161_c4_g1	-0.310762	7.47227	0.0876583	0.119689	231.954	211.009	173.768	172.016	177.142	142.53	N.A.	N.A.	N.A.	N.A.	N.A.	N.A.	GO:0016021	N.A.	N.A.	N.A.	N.A.	N.A.	N.A.
TRINITY_DN1162_c0_g1	-0.852149	4.21922	1.45213e-05	3.82029e-05	27.744	27.408	24.953	13.805	13.943	15.911	N.A.	N.A.	N.A.	sp|O60181|RIB3_SCHPO	2.34e-56	sp|O60181|RIB3_SCHPO 3,4-dihydroxy-2-butanone 4-phosphate synthase OS=Schizosaccharomyces pombe (strain 972 / ATCC 24843) OX=284812 GN=SPBC23E6.06c PE=3 SV=1	GO:0009231,GO:0008686,GO:0008686,GO:0009231	riboflavin biosynthetic process,3,4-dihydroxy-2-butanone-4-phosphate synthase activity,3,4-dihydroxy-2-butanone-4-phosphate synthase activity,riboflavin biosynthetic process	N.A.	N.A.	N.A.	N.A.	N.A.
TRINITY_DN1162_c1_g1	-0.0234642	7.44103	0.901465	0.920876	109.505	113.176	93.749	107.062	92.802	72.379	N.A.	N.A.	N.A.	N.A.	N.A.	N.A.	GO:0008270,GO:0000981,GO:0003677,GO:0005634,GO:0006351,GO:0006355	zinc ion binding,DNA-binding transcription factor activity, RNA polymerase II-specific,DNA binding,nucleus,DNA-templated transcription,regulation of DNA-templated transcription	N.A.	N.A.	N.A.	N.A.	N.A.
TRINITY_DN1162_c2_g1	0.398003	5.35835	0.0206021	0.0321538	18.651	24.359	19.455	28.476	23.263	22.587	N.A.	N.A.	N.A.	sp|Q92797|SYMPK_HUMAN	7.85e-58	sp|Q92797|SYMPK_HUMAN Symplekin OS=Homo sapiens OX=9606 GN=SYMPK PE=1 SV=2	GO:0005515	protein binding	K06100	102.83	713.5	2.8e-214	symplekin
TRINITY_DN11636_c0_g1	10.0045	1.93837	1.4304e-26	2.28731e-25	0	0	0	10.07	9.745	5.237	N.A.	N.A.	N.A.	N.A.	N.A.	N.A.	N.A.	N.A.	N.A.	N.A.	N.A.	N.A.	N.A.
TRINITY_DN1163_c0_g1	-0.47704	5.44419	0.00316178	0.00573031	35.1	38.688	36.284	24.113	22.295	28.824	N.A.	N.A.	N.A.	N.A.	N.A.	N.A.	N.A.	N.A.	N.A.	N.A.	N.A.	N.A.	N.A.
TRINITY_DN1164_c0_g1	0.13039	8.70319	0.421428	0.48451	64.038	65.689	63.708	67.542	61.502	51.731	N.A.	N.A.	N.A.	sp|Q09853|MON2_SCHPO	2.91e-80	sp|Q09853|MON2_SCHPO Protein MON2 homolog OS=Schizosaccharomyces pombe (strain 972 / ATCC 24843) OX=284812 GN=mon2 PE=1 SV=1	GO:0006810,GO:0005515,GO:0005515,GO:0005886	transport,protein binding,protein binding,plasma membrane	K26678,K12160	346.53,48.93	1463.9,52.1	0,0.000000000000039	protein MON2,small ubiquitin-related modifier
TRINITY_DN1164_c0_g2	1.92631	2.87619	7.02246e-11	3.47762e-10	1.501	1.449	2.072	5.782	6.504	6.266	N.A.	N.A.	N.A.	N.A.	N.A.	N.A.	N.A.	N.A.	N.A.	N.A.	N.A.	N.A.	N.A.
TRINITY_DN1165_c0_g1	-0.936384	7.68862	3.69985e-08	1.36913e-07	73.902	61.494	62.981	41.794	41.752	49.082	N.A.	N.A.	N.A.	sp|Q8L6Z7|EXO1_ARATH	5.22e-77	sp|Q8L6Z7|EXO1_ARATH Exonuclease 1 OS=Arabidopsis thaliana OX=3702 GN=EXO1 PE=2 SV=2	GO:0046872,GO:0003677,GO:0003824,GO:0004518,GO:0005515,GO:0005515,GO:0006281,GO:0009059,GO:0030176	metal ion binding,DNA binding,catalytic activity,nuclease activity,protein binding,protein binding,DNA repair,macromolecule biosynthetic process,obsolete integral component of endoplasmic reticulum membrane	K10746,K03861	206.43,51.77	464.2,121.3	5E-139,1.8E-35	exonuclease 1 [EC:3.1.-.-],phosphatidylinositol N-acetylglucosaminyltransferase subunit P
TRINITY_DN1165_c1_g1	0.493375	6.34272	0.000416969	0.000879948	10.021	9.992	10.822	13.989	13.562	15.421	N.A.	N.A.	N.A.	N.A.	N.A.	N.A.	GO:0046872,GO:0005622,GO:0008270	metal ion binding,intracellular anatomical structure,zinc ion binding	N.A.	N.A.	N.A.	N.A.	N.A.
TRINITY_DN1166_c0_g1	0.898392	2.11271	0.0930151	0.12642	2.468	3.675	3.644	8.153	5.982	2.279	N.A.	N.A.	N.A.	N.A.	N.A.	N.A.	N.A.	N.A.	N.A.	N.A.	N.A.	N.A.	N.A.
TRINITY_DN1166_c1_g1	0.524559	5.49197	0.00645256	0.0110861	84.812	71.476	93.522	145.413	136.816	106.85	N.A.	N.A.	N.A.	N.A.	N.A.	N.A.	GO:0005515	protein binding	N.A.	N.A.	N.A.	N.A.	N.A.
TRINITY_DN1167_c0_g1	-0.125409	6.09065	0.393887	0.456637	25.829	25.221	27.224	25.455	28.266	20.758	N.A.	N.A.	N.A.	N.A.	N.A.	N.A.	GO:0006397,GO:0003676,GO:0003676,GO:0005634	mRNA processing,nucleic acid binding,nucleic acid binding,nucleus	K22611	183.93	233.9	1.9e-69	squamous cell carcinoma antigen recognized by T-cells 3
TRINITY_DN1168_c0_g1	1.12247	4.58251	1.41979e-09	6.20759e-09	8.886	8.202	8.987	16.783	18.837	18.17	N.A.	N.A.	N.A.	sp|M3APK9|PK81G_PSEFD	3.01e-58	sp|M3APK9|PK81G_PSEFD Aldo-keto reductase MYCFIDRAFT_156381 OS=Pseudocercospora fijiensis (strain CIRAD86) OX=383855 GN=MYCFIDRAFT_156381 PE=2 SV=1	N.A.	N.A.	K15303	231	331.4	6.7e-99	aflatoxin B1 aldehyde reductase
TRINITY_DN1168_c1_g1	1.26603	6.05319	4.98774e-17	4.29156e-16	14.356	14.917	16.329	34.431	34.563	39.178	N.A.	N.A.	N.A.	N.A.	N.A.	N.A.	N.A.	N.A.	N.A.	N.A.	N.A.	N.A.	N.A.
TRINITY_DN1168_c2_g1	-0.634621	7.37392	2.23611e-06	6.60071e-06	149.719	144.392	139.538	76.29	78.544	93.138	N.A.	N.A.	N.A.	sp|P40915|NDUV2_NEUCR	1.63e-82	sp|P40915|NDUV2_NEUCR NADH-ubiquinone oxidoreductase 24 kDa subunit, mitochondrial OS=Neurospora crassa (strain ATCC 24698 / 74-OR23-1A / CBS 708.71 / DSM 1257 / FGSC 987) OX=367110 GN=nuo-24 PE=2 SV=1	GO:0016799,GO:0003684,GO:0003906,GO:0006284,GO:0008270	hydrolase activity, hydrolyzing N-glycosyl compounds,damaged DNA binding,DNA-(apurinic or apyrimidinic site) endonuclease activity,base-excision repair,zinc ion binding	K08994,K00334,K03943	71.5,149.93,325.97	202.9,245.8,381.3	4.2E-60,4.1E-73,2.1E-114	ion channel-forming bestrophin family protein,NADH-quinone oxidoreductase subunit E [EC:7.1.1.2],NADH dehydrogenase (ubiquinone) flavoprotein 2 [EC:7.1.1.2]
TRINITY_DN1169_c0_g1	0.784712	1.11776	0.23397	0.288167	2.083	2.453	3.217	3.995	7.102	1.259	N.A.	N.A.	N.A.	N.A.	N.A.	N.A.	N.A.	N.A.	N.A.	N.A.	N.A.	N.A.	N.A.
TRINITY_DN116_c0_g1	-4.48245	10.9512	2.01804e-37	5.38164e-36	13319.5	9044.83	9980.2	345.991	603.087	1157.04	N.A.	N.A.	N.A.	N.A.	N.A.	N.A.	N.A.	N.A.	N.A.	N.A.	N.A.	N.A.	N.A.
TRINITY_DN116_c1_g1	0.374509	0.262276	0.465703	0.528827	2.834	3.22	3.789	2.913	12.039	7.006	N.A.	N.A.	N.A.	N.A.	N.A.	N.A.	N.A.	N.A.	N.A.	N.A.	N.A.	N.A.	N.A.
TRINITY_DN1170_c0_g1	-3.43533	7.18738	1.93069e-06	5.74855e-06	920.173	537.515	727.531	55.469	60.98	142.24	N.A.	N.A.	N.A.	N.A.	N.A.	N.A.	N.A.	N.A.	N.A.	N.A.	N.A.	N.A.	N.A.
TRINITY_DN1171_c0_g1	-2.23528	5.52908	1.97357e-33	4.47151e-32	37.528	36.074	42.954	7.514	8.483	10.584	N.A.	N.A.	N.A.	N.A.	N.A.	N.A.	GO:0051258,GO:0005102,GO:0005515,GO:0005577,GO:0007165,GO:0008270,GO:0016021,GO:0030168,GO:0030674,GO:0046872	protein polymerization,signaling receptor binding,protein binding,fibrinogen complex,signal transduction,zinc ion binding,N.A.,platelet activation,protein-macromolecule adaptor activity,metal ion binding	N.A.	N.A.	N.A.	N.A.	N.A.
TRINITY_DN1172_c0_g1	-2.13879	6.55933	6.56059e-10	2.97444e-09	137.841	92.359	51.55	20.215	20.838	18.45	N.A.	N.A.	N.A.	N.A.	N.A.	N.A.	GO:0008138,GO:0006470	protein tyrosine/serine/threonine phosphatase activity,protein dephosphorylation	N.A.	N.A.	N.A.	N.A.	N.A.
TRINITY_DN1173_c0_g1	1.59095	7.56591	1.84552e-28	3.31537e-27	56.229	51.54	51.595	168.432	157.207	147.127	N.A.	N.A.	N.A.	sp|Q9UUG8|TUP12_SCHPO	1.8e-138	sp|Q9UUG8|TUP12_SCHPO Transcriptional repressor tup12 OS=Schizosaccharomyces pombe (strain 972 / ATCC 24843) OX=284812 GN=tup12 PE=1 SV=2	GO:0006810,GO:0005515,GO:0005794	transport,protein binding,Golgi apparatus	K06666	541.8	800.6	6.3e-241	general transcriptional corepressor TUP1
TRINITY_DN1174_c0_g1	1.64184	4.00265	1.34667e-08	5.28032e-08	5.934	5.36	6.179	20.291	21.86	11.324	N.A.	N.A.	N.A.	N.A.	N.A.	N.A.	GO:0019836,GO:0005576,GO:0016787	hemolysis by symbiont of host erythrocytes,extracellular region,hydrolase activity	N.A.	N.A.	N.A.	N.A.	N.A.
TRINITY_DN1175_c0_g1	0.506383	7.57684	0.0535689	0.0765002	27.872	34.834	31.595	56.249	45.971	29.433	N.A.	N.A.	N.A.	sp|Q3U821|WDR75_MOUSE	2.96e-53	sp|Q3U821|WDR75_MOUSE WD repeat-containing protein 75 OS=Mus musculus OX=10090 GN=Wdr75 PE=1 SV=1	GO:0005515	protein binding	K14552,K12199	153.5,105.53	682.8,240.9	5.4E-205,1.6E-71	NET1-associated nuclear protein 1 (U3 small nucleolar RNA-associated protein 17),vacuolar protein sorting-associated protein VTA1
TRINITY_DN1175_c1_g1	0.310534	5.40581	0.0531633	0.0759463	20.862	22.351	24.035	26.549	25.231	30.623	N.A.	N.A.	N.A.	N.A.	N.A.	N.A.	GO:0032259,GO:0001510,GO:0003700,GO:0005634,GO:0006355,GO:0006400,GO:0008152,GO:0008168,GO:0008171,GO:0008176,GO:0008610,GO:0009452	methylation,RNA methylation,DNA-binding transcription factor activity,nucleus,regulation of DNA-templated transcription,tRNA modification,metabolic process,methyltransferase activity,O-methyltransferase activity,tRNA (guanine-N7-)-methyltransferase activity,lipid biosynthetic process,7-methylguanosine RNA capping	N.A.	N.A.	N.A.	N.A.	N.A.
TRINITY_DN1176_c0_g1	1.70177	4.19198	3.4456e-13	2.15337e-12	6.447	7.056	6.806	25.455	19.62	18.35	N.A.	N.A.	N.A.	N.A.	N.A.	N.A.	GO:0055114,GO:0016491,GO:0046872	obsolete oxidation-reduction process,oxidoreductase activity,metal ion binding	N.A.	N.A.	N.A.	N.A.	N.A.
TRINITY_DN1177_c0_g1	0.443004	4.94463	0.0522638	0.0747983	7.02	6.317	7.279	11.91	11.952	7.106	N.A.	N.A.	N.A.	N.A.	N.A.	N.A.	GO:0047474,GO:0008218	long-chain fatty acid luciferin component ligase activity,bioluminescence	N.A.	N.A.	N.A.	N.A.	N.A.
TRINITY_DN1177_c1_g1	2.97413	4.48375	1.38763e-41	4.41319e-40	10.93	9.329	9.514	82.613	69.093	87.641	N.A.	N.A.	N.A.	N.A.	N.A.	N.A.	GO:0031515,GO:0000154,GO:0000179,GO:0004719,GO:0006464,GO:0008152,GO:0008168,GO:0008610,GO:0008610,GO:0008610,GO:0008649,GO:0016429,GO:0016740,GO:0030488	tRNA (m1A) methyltransferase complex,rRNA modification,rRNA (adenine-N6,N6-)-dimethyltransferase activity,protein-L-isoaspartate (D-aspartate) O-methyltransferase activity,N.A.,metabolic process,methyltransferase activity,lipid biosynthetic process,lipid biosynthetic process,lipid biosynthetic process,rRNA methyltransferase activity,tRNA (adenine-N1-)-methyltransferase activity,transferase activi…	N.A.	N.A.	N.A.	N.A.	N.A.
TRINITY_DN1177_c1_g2	3.95703	1.4492	2.19641e-12	1.26326e-11	1.985	1.885	2.944	28.963	18.282	48.653	N.A.	N.A.	N.A.	N.A.	N.A.	N.A.	GO:0008610	lipid biosynthetic process	N.A.	N.A.	N.A.	N.A.	N.A.
TRINITY_DN1178_c0_g1	0.522734	4.95635	0.216682	0.269738	13.635	13.003	10.977	27.827	21.61	20.438	N.A.	N.A.	N.A.	N.A.	N.A.	N.A.	N.A.	N.A.	N.A.	N.A.	N.A.	N.A.	N.A.
TRINITY_DN1179_c0_g1	1.07796	3.10326	2.06667e-05	5.32927e-05	7.198	5.9	7.188	15.494	15.498	10.694	N.A.	N.A.	N.A.	N.A.	N.A.	N.A.	GO:0055114,GO:0004506,GO:0016021,GO:0016491,GO:0050660,GO:0055114	obsolete oxidation-reduction process,squalene monooxygenase activity,N.A.,oxidoreductase activity,flavin adenine dinucleotide binding,obsolete oxidation-reduction process	N.A.	N.A.	N.A.	N.A.	N.A.
TRINITY_DN117_c0_g1	3.57979	4.1886	3.5007e-23	4.56154e-22	2.715	2.036	3.598	21.027	20.957	11.024	N.A.	N.A.	N.A.	N.A.	N.A.	N.A.	GO:0046907	intracellular transport	N.A.	N.A.	N.A.	N.A.	N.A.
TRINITY_DN117_c1_g1	0.354512	5.85651	0.0393817	0.0578465	24.97	27.2	31.004	35.969	36.216	28.504	N.A.	N.A.	N.A.	N.A.	N.A.	N.A.	GO:0006914	autophagy	K08330	242.7	471.6	3e-141	autophagy-related protein 11
TRINITY_DN117_c2_g1	0.437006	-0.0602143	0.52751	0.588201	4.561	4.442	7.351	12.062	16.966	2.299	N.A.	N.A.	N.A.	N.A.	N.A.	N.A.	N.A.	N.A.	N.A.	N.A.	N.A.	N.A.	N.A.
TRINITY_DN117_c3_g1	-0.720604	7.79141	2.22271e-06	6.56567e-06	145.582	171.904	170.061	94.589	92.791	103.362	N.A.	N.A.	N.A.	sp|Q9LFN3|PT511_ARATH	2.26e-52	sp|Q9LFN3|PT511_ARATH Probable sugar phosphate/phosphate translocator At5g11230 OS=Arabidopsis thaliana OX=3702 GN=At5g11230 PE=2 SV=1	GO:0016020	membrane	K12627	86.73	148.5	1e-43	U6 snRNA-associated Sm-like protein LSm8
TRINITY_DN117_c3_g2	1.18695	1.72422	0.000171086	0.000387017	3.219	4.139	4.389	8.684	8.777	7.526	N.A.	N.A.	N.A.	N.A.	N.A.	N.A.	GO:0043565,GO:0003700,GO:0005634,GO:0006355	sequence-specific DNA binding,DNA-binding transcription factor activity,nucleus,regulation of DNA-templated transcription	N.A.	N.A.	N.A.	N.A.	N.A.
TRINITY_DN1180_c0_g1	0.540747	6.44979	0.00018198	0.000409182	64.354	60.888	63.59	96.819	108.104	119.123	N.A.	N.A.	N.A.	N.A.	N.A.	N.A.	GO:0016021,GO:0008565,GO:0015031	N.A.,obsolete protein transporter activity,protein transport	K21642	175.93	192.3	9.2e-57	transcriptional repressor OPI1
TRINITY_DN1180_c1_g1	-0.519933	5.21892	0.00430711	0.0076384	36.038	38.603	38.374	22.294	30.071	24.956	N.A.	N.A.	N.A.	N.A.	N.A.	N.A.	GO:0008134,GO:0005524,GO:0006355	transcription factor binding,ATP binding,regulation of DNA-templated transcription	N.A.	N.A.	N.A.	N.A.	N.A.
TRINITY_DN1180_c3_g1	2.36626	3.36619	5.5878e-18	5.10451e-17	3.317	2.661	3.008	14.173	17.803	14.152	N.A.	N.A.	N.A.	N.A.	N.A.	N.A.	GO:0005515	protein binding	N.A.	N.A.	N.A.	N.A.	N.A.
TRINITY_DN1181_c0_g1	0.22777	4.57531	0.491413	0.553557	11.937	13.145	11.322	18.277	16.781	8.105	N.A.	N.A.	N.A.	sp|G9N4A8|VIRE_HYPVG	1.23e-56	sp|G9N4A8|VIRE_HYPVG Cytochrome P450 monooxygenase virE OS=Hypocrea virens (strain Gv29-8 / FGSC 10586) OX=413071 GN=virE PE=1 SV=1	GO:0055114,GO:0005506,GO:0005506,GO:0016705,GO:0016705,GO:0020037,GO:0020037,GO:0055114	obsolete oxidation-reduction process,iron ion binding,iron ion binding,oxidoreductase activity, acting on paired donors, with incorporation or reduction of molecular oxygen,oxidoreductase activity, acting on paired donors, with incorporation or reduction of molecular oxygen,heme binding,heme binding,obsolete oxidation-reduction process	N.A.	N.A.	N.A.	N.A.	N.A.
TRINITY_DN1182_c0_g1	1.03642	5.43046	1.07635e-06	3.30685e-06	39.523	36.254	28.715	77.535	71.431	56.718	N.A.	N.A.	N.A.	N.A.	N.A.	N.A.	N.A.	N.A.	N.A.	N.A.	N.A.	N.A.	N.A.
TRINITY_DN1182_c1_g1	3.63507e-05	3.11692	1	1	5.124	5.446	5.27	5.814	4.611	5.277	N.A.	N.A.	N.A.	N.A.	N.A.	N.A.	GO:0005515	protein binding	N.A.	N.A.	N.A.	N.A.	N.A.
TRINITY_DN1183_c0_g1	-0.153438	7.87684	0.335993	0.397955	76.311	73.313	92.45	108.22	105.635	102.332	gi|695560968|ref|XM_009550040.1|	0	Heterobasidion irregulare TC 32-1 hypothetical protein partial mRNA	sp|Q09130|IF2G_SCHPO	0	sp|Q09130|IF2G_SCHPO Eukaryotic translation initiation factor 2 subunit gamma OS=Schizosaccharomyces pombe (strain 972 / ATCC 24843) OX=284812 GN=tif213 PE=2 SV=1	GO:0006412,GO:0003735,GO:0003924,GO:0005515,GO:0005525,GO:0005840	translation,structural constituent of ribosome,GTPase activity,protein binding,GTP binding,ribosome	K03242	226.7	901.6	8.7e-272	translation initiation factor 2 subunit 3
TRINITY_DN1184_c0_g1	0.74748	7.22511	0.000335953	0.000719947	34.497	34.521	33.585	62.518	63.579	42.646	N.A.	N.A.	N.A.	sp|B8PH83|ARGJ_POSPM	0	sp|B8PH83|ARGJ_POSPM Arginine biosynthesis bifunctional protein ArgJ, mitochondrial OS=Postia placenta (strain ATCC 44394 / Madison 698-R) OX=561896 GN=POSPLDRAFT_134690 PE=3 SV=1	GO:0032259,GO:0003677,GO:0004358,GO:0006526,GO:0008168,GO:0019028	methylation,DNA binding,glutamate N-acetyltransferase activity,arginine biosynthetic process,methyltransferase activity,viral capsid	K00620	177.7	573.9	2.3e-172	glutamate N-acetyltransferase / amino-acid N-acetyltransferase [EC:2.3.1.35 2.3.1.1]
TRINITY_DN1185_c0_g1	-1.94316	6.64635	8.3545e-47	3.24616e-45	54.54	52.156	52.268	13.231	13.518	13.612	N.A.	N.A.	N.A.	N.A.	N.A.	N.A.	N.A.	N.A.	N.A.	N.A.	N.A.	N.A.	N.A.
TRINITY_DN1185_c1_g1	-0.544389	6.84313	0.0125119	0.0203177	154.014	122.94	119.638	112.919	84.482	71.85	N.A.	N.A.	N.A.	N.A.	N.A.	N.A.	GO:0008270,GO:0003700,GO:0005515,GO:0005634,GO:0006355,GO:0007218,GO:0007631	zinc ion binding,DNA-binding transcription factor activity,protein binding,nucleus,regulation of DNA-templated transcription,neuropeptide signaling pathway,feeding behavior	N.A.	N.A.	N.A.	N.A.	N.A.
TRINITY_DN1185_c2_g1	1.87675	5.40314	2.4482e-12	1.39779e-11	5.648	5.607	6.815	15.05	18.793	25.476	N.A.	N.A.	N.A.	N.A.	N.A.	N.A.	GO:0005515	protein binding	N.A.	N.A.	N.A.	N.A.	N.A.
TRINITY_DN1185_c3_g1	0.0851889	4.7379	0.629934	0.684022	25.177	27.342	28.278	29.158	25.83	29.873	N.A.	N.A.	N.A.	N.A.	N.A.	N.A.	N.A.	N.A.	N.A.	N.A.	N.A.	N.A.	N.A.
TRINITY_DN1186_c0_g1	0.315179	5.1416	0.050941	0.0730634	33.362	34.578	28.842	37.42	40.131	43.276	N.A.	N.A.	N.A.	N.A.	N.A.	N.A.	GO:0017176,GO:0006506,GO:0006506,GO:0016021,GO:0016021,GO:0017176	phosphatidylinositol N-acetylglucosaminyltransferase activity,GPI anchor biosynthetic process,GPI anchor biosynthetic process,N.A.,N.A.,phosphatidylinositol N-acetylglucosaminyltransferase activity	K03860	112.23	188	1.8e-55	phosphatidylinositol N-acetylglucosaminyltransferase subunit Q
TRINITY_DN1186_c1_g1	-0.178402	6.39137	0.193622	0.244159	37.519	39.361	40.1	35.438	38.717	38.378	N.A.	N.A.	N.A.	sp|Q12176|MAK21_YEAST	2.39e-84	sp|Q12176|MAK21_YEAST Ribosome biogenesis protein MAK21 OS=Saccharomyces cerevisiae (strain ATCC 204508 / S288c) OX=559292 GN=MAK21 PE=1 SV=1	GO:0032040,GO:0006886,GO:0016192,GO:0030117	small-subunit processome,intracellular protein transport,vesicle-mediated transport,membrane coat	K14832	206.2	482.7	1.4e-144	ribosome biogenesis protein MAK21
TRINITY_DN1186_c2_g1	0.411183	6.32986	0.0105447	0.0173662	44.835	44.655	49.996	55.447	71.551	64.324	N.A.	N.A.	N.A.	sp|W8QRE4|XYL5_PHACH	0	sp|W8QRE4|XYL5_PHACH Beta-xylosidase OS=Phanerodontia chrysosporium OX=2822231 GN=Xyl5 PE=1 SV=2	GO:0005975,GO:0004553	carbohydrate metabolic process,hydrolase activity, hydrolyzing O-glycosyl compounds	N.A.	N.A.	N.A.	N.A.	N.A.
TRINITY_DN1186_c2_g2	0.836981	6.90319	1.0317e-06	3.17876e-06	29.116	29.89	34.403	61.002	48.636	47.783	N.A.	N.A.	N.A.	sp|A2VCW9|AASS_RAT	1.69e-110	sp|A2VCW9|AASS_RAT Alpha-aminoadipic semialdehyde synthase, mitochondrial OS=Rattus norvegicus OX=10116 GN=Aass PE=2 SV=1	GO:0055114,GO:0016491	obsolete oxidation-reduction process,oxidoreductase activity	K14157	566.33	584.6	2.4e-175	alpha-aminoadipic semialdehyde synthase [EC:1.5.1.8 1.5.1.9]
TRINITY_DN1186_c3_g1	-0.705324	5.52393	4.26377e-06	1.20835e-05	134.692	118.072	125.744	82.841	71.344	70.46	N.A.	N.A.	N.A.	sp|P06780|RHO1_YEAST	1.21e-51	sp|P06780|RHO1_YEAST GTP-binding protein RHO1 OS=Saccharomyces cerevisiae (strain ATCC 204508 / S288c) OX=559292 GN=RHO1 PE=1 SV=3	GO:0007264,GO:0005525	small GTPase mediated signal transduction,GTP binding	N.A.	N.A.	N.A.	N.A.	N.A.
TRINITY_DN1187_c0_g1	1.61193	1.47539	1.19741e-05	3.18234e-05	4.64	4.84	3.108	12.354	12.398	17.73	N.A.	N.A.	N.A.	N.A.	N.A.	N.A.	N.A.	N.A.	N.A.	N.A.	N.A.	N.A.	N.A.
TRINITY_DN1188_c0_g1	0.844682	6.1463	0.000115241	0.000267453	62.37	63.701	66.389	123.249	126.462	81.114	N.A.	N.A.	N.A.	N.A.	N.A.	N.A.	GO:0046872,GO:0000166,GO:0003677,GO:0003887,GO:0006351,GO:0006820,GO:0016021	metal ion binding,nucleotide binding,DNA binding,DNA-directed DNA polymerase activity,DNA-templated transcription,monoatomic anion transport,N.A.	N.A.	N.A.	N.A.	N.A.	N.A.
TRINITY_DN1188_c0_g2	0.333037	3.75814	0.107074	0.143551	10.742	10.295	11.322	13.437	13.529	13.362	N.A.	N.A.	N.A.	sp|Q9HGM6|YHW5_SCHPO	1.26e-101	sp|Q9HGM6|YHW5_SCHPO Putative transporter C543.05c OS=Schizosaccharomyces pombe (strain 972 / ATCC 24843) OX=284812 GN=SPBC543.05c PE=3 SV=1	GO:0016021,GO:0006820,GO:0006820,GO:0008272,GO:0015116,GO:0016021	N.A.,monoatomic anion transport,monoatomic anion transport,sulfate transport,sulfate transmembrane transporter activity,N.A.	N.A.	N.A.	N.A.	N.A.	N.A.
TRINITY_DN1189_c0_g1	0.953801	7.51657	0.0107645	0.0177	48.843	52.326	40.546	100.555	90.192	36.399	N.A.	N.A.	N.A.	N.A.	N.A.	N.A.	GO:0003676	nucleic acid binding	N.A.	N.A.	N.A.	N.A.	N.A.
TRINITY_DN118_c0_g1	-0.746823	6.07986	5.08182e-08	1.84125e-07	50.147	56.465	52.004	34.106	31.702	31.222	N.A.	N.A.	N.A.	sp|B0D442|JIP5_LACBS	2.77e-109	sp|B0D442|JIP5_LACBS WD repeat-containing protein JIP5 OS=Laccaria bicolor (strain S238N-H82 / ATCC MYA-4686) OX=486041 GN=JIP5 PE=3 SV=1	N.A.	N.A.	N.A.	N.A.	N.A.	N.A.	N.A.
TRINITY_DN118_c1_g1	0.262264	7.56818	0.111701	0.149172	26.49	25.912	24.08	27.22	34.878	28.604	N.A.	N.A.	N.A.	sp|Q4WKP8|IREA_ASPFU	3.15e-104	sp|Q4WKP8|IREA_ASPFU Serine/threonine-protein kinase/endoribonuclease ireA OS=Aspergillus fumigatus (strain ATCC MYA-4609 / CBS 101355 / FGSC A1100 / Af293) OX=330879 GN=ireA PE=1 SV=1	GO:0016021,GO:0004540,GO:0004672,GO:0005524,GO:0005740,GO:0006397,GO:0006468,GO:0016020	N.A.,RNA nuclease activity,protein kinase activity,ATP binding,mitochondrial envelope,mRNA processing,protein phosphorylation,membrane	K08852	205.97	287.3	1.4e-85	serine/threonine-protein kinase/endoribonuclease IRE1 [EC:2.7.11.1 3.1.26.-]
TRINITY_DN1190_c0_g1	0.541545	5.16705	0.00266911	0.00490574	13.734	10.854	14.793	19.858	20.49	19.219	N.A.	N.A.	N.A.	N.A.	N.A.	N.A.	N.A.	N.A.	N.A.	N.A.	N.A.	N.A.	N.A.
TRINITY_DN1191_c0_g1	-1.49299	4.05879	1.59773e-07	5.45731e-07	85.681	71.476	120.737	29.927	26.373	19.239	N.A.	N.A.	N.A.	N.A.	N.A.	N.A.	GO:0046332,GO:0008080	SMAD binding,N-acetyltransferase activity	N.A.	N.A.	N.A.	N.A.	N.A.
TRINITY_DN1191_c0_g2	1.52734	2.58936	6.91362e-05	0.000165414	2.083	1.676	1.299	6.118	4.785	3.288	N.A.	N.A.	N.A.	N.A.	N.A.	N.A.	N.A.	N.A.	N.A.	N.A.	N.A.	N.A.	N.A.
TRINITY_DN1192_c0_g1	0.251482	4.69787	0.305019	0.365147	21.909	23.573	26.597	15.462	21.371	14.332	N.A.	N.A.	N.A.	N.A.	N.A.	N.A.	GO:0043531,GO:0005515	ADP binding,protein binding	N.A.	N.A.	N.A.	N.A.	N.A.
TRINITY_DN1192_c0_g2	-1.59867	2.22291	0.000146773	0.000335799	2.616	2.51	2.535	0.487	0.696	1.319	N.A.	N.A.	N.A.	N.A.	N.A.	N.A.	GO:0043531,GO:0005515,GO:0005524	ADP binding,protein binding,ATP binding	N.A.	N.A.	N.A.	N.A.	N.A.
TRINITY_DN1192_c1_g1	2.31445	7.86049	4.6962e-07	1.51831e-06	97.973	135.129	113.359	990.755	689.428	322.948	N.A.	N.A.	N.A.	N.A.	N.A.	N.A.	GO:0016021,GO:0005886	N.A.,plasma membrane	N.A.	N.A.	N.A.	N.A.	N.A.
TRINITY_DN1192_c2_g1	0.149492	6.49006	0.461128	0.524464	12.065	14.765	13.594	17.681	14.149	11.434	N.A.	N.A.	N.A.	N.A.	N.A.	N.A.	GO:0051301,GO:0003677	cell division,DNA binding	N.A.	N.A.	N.A.	N.A.	N.A.
TRINITY_DN1193_c0_g1	0.01163	6.01522	0.94813	0.959528	36.363	31.576	32.513	37.138	34.128	27.275	N.A.	N.A.	N.A.	N.A.	N.A.	N.A.	N.A.	N.A.	N.A.	N.A.	N.A.	N.A.	N.A.
TRINITY_DN1193_c1_g1	-0.874083	4.5735	7.70541e-06	2.11303e-05	26.826	25.524	24.253	6.886	4.861	8.445	N.A.	N.A.	N.A.	N.A.	N.A.	N.A.	GO:0016021,GO:0003333,GO:0003333,GO:0015171,GO:0015171,GO:0016020,GO:0016020	N.A.,amino acid transmembrane transport,amino acid transmembrane transport,amino acid transmembrane transporter activity,amino acid transmembrane transporter activity,membrane,membrane	N.A.	N.A.	N.A.	N.A.	N.A.
TRINITY_DN1193_c2_g1	-0.401678	6.35955	0.0163397	0.0259735	49.396	53.188	52.041	34.41	35.639	46.014	gi|628839483|ref|XM_007771576.1|	2.8e-151	Coniophora puteana RWD-64-598 SS2 serine palmitoyltransferase 2 partial mRNA	sp|P40970|LCB2_YEAST	0	sp|P40970|LCB2_YEAST Serine palmitoyltransferase 2 OS=Saccharomyces cerevisiae (strain ATCC 204508 / S288c) OX=559292 GN=LCB2 PE=1 SV=1	GO:0030170,GO:0003824,GO:0006520,GO:0007338,GO:0008152,GO:0009058,GO:0016829	pyridoxal phosphate binding,catalytic activity,amino acid metabolic process,single fertilization,metabolic process,biosynthetic process,lyase activity	K00654	395.37	700.3	9.2e-211	serine palmitoyltransferase [EC:2.3.1.50]
TRINITY_DN11949_c0_g1	-1.79007	6.92394	6.69606e-25	9.61523e-24	239.842	250.484	245.3	55.437	57.913	75.318	N.A.	N.A.	N.A.	N.A.	N.A.	N.A.	GO:0055085,GO:0016020,GO:0016020,GO:0030001,GO:0030001,GO:0046873,GO:0046873,GO:0055085	transmembrane transport,membrane,membrane,metal ion transport,metal ion transport,metal ion transmembrane transporter activity,metal ion transmembrane transporter activity,transmembrane transport	N.A.	N.A.	N.A.	N.A.	N.A.
TRINITY_DN1194_c0_g1	1.37091	6.16172	9.55012e-17	8.02992e-16	37.795	29.861	29.769	88.536	82.666	78.566	N.A.	N.A.	N.A.	sp|P53199|ERG26_YEAST	3.72e-67	sp|P53199|ERG26_YEAST Sterol-4-alpha-carboxylate 3-dehydrogenase ERG26, decarboxylating OS=Saccharomyces cerevisiae (strain ATCC 204508 / S288c) OX=559292 GN=ERG26 PE=1 SV=1	GO:0055114,GO:0003824,GO:0003854,GO:0006694,GO:0008831,GO:0009058,GO:0016616,GO:0045226,GO:0050662	obsolete oxidation-reduction process,catalytic activity,3-beta-hydroxy-delta5-steroid dehydrogenase activity,steroid biosynthetic process,dTDP-4-dehydrorhamnose reductase activity,biosynthetic process,oxidoreductase activity, acting on the CH-OH group of donors, NAD or NADP as acceptor,extracellular polysaccharide biosynthetic process,obsolete coenzyme binding	K07748	424.17	502.4	9.3e-151	sterol-4alpha-carboxylate 3-dehydrogenase (decarboxylating) [EC:1.1.1.170]
TRINITY_DN1194_c1_g1	-0.736654	8.78052	2.5379e-06	7.43278e-06	230.038	214.798	245.091	147.697	125.918	137.153	gi|2321484305|emb|OX246731.2|	1.81e-94	Flammulina velutipes genome assembly, chromosome: 8	sp|Q9USY7|FZO1_SCHPO	3.14e-109	sp|Q9USY7|FZO1_SCHPO Transmembrane GTPase fzo1 OS=Schizosaccharomyces pombe (strain 972 / ATCC 24843) OX=284812 GN=fzo1 PE=3 SV=1	GO:0070526,GO:0003924,GO:0005525,GO:0005622,GO:0007264,GO:0015093,GO:0015684,GO:0016020,GO:0016021,GO:0016817	N.A.,GTPase activity,GTP binding,intracellular anatomical structure,small GTPase mediated signal transduction,ferrous iron transmembrane transporter activity,N.A.,membrane,N.A.,hydrolase activity, acting on acid anhydrides	N.A.	N.A.	N.A.	N.A.	N.A.
TRINITY_DN1195_c0_g1	0.977384	7.17204	1.08227e-11	5.82664e-11	23.785	23.99	26.343	55.502	50.854	49.072	gi|2033117126|ref|XM_041360672.1|	1.7e-161	Suillus fuscotomentosus kinase-like domain-containing protein (F5891DRAFT_1011590), mRNA	sp|O14617|AP3D1_HUMAN	0	sp|O14617|AP3D1_HUMAN AP-3 complex subunit delta-1 OS=Homo sapiens OX=9606 GN=AP3D1 PE=1 SV=1	GO:0097197,GO:0001772,GO:0003994,GO:0004672,GO:0005515,GO:0005524,GO:0006099,GO:0006468,GO:0006886,GO:0016021,GO:0016192,GO:0030117	tetraspanin-enriched microdomain,immunological synapse,aconitate hydratase activity,protein kinase activity,protein binding,ATP binding,tricarboxylic acid cycle,protein phosphorylation,intracellular protein transport,N.A.,vesicle-mediated transport,membrane coat	K12396	304.03	924	5.9e-278	AP-3 complex subunit delta
TRINITY_DN1195_c1_g1	0.879984	6.67514	8.14369e-10	3.64598e-09	30.775	30.761	29.905	59.573	62.861	52.44	N.A.	N.A.	N.A.	sp|P38230|QOR_YEAST	5.94e-59	sp|P38230|QOR_YEAST Probable quinone oxidoreductase OS=Saccharomyces cerevisiae (strain ATCC 204508 / S288c) OX=559292 GN=ZTA1 PE=1 SV=1	GO:0055114,GO:0004725,GO:0006470,GO:0006813,GO:0008270,GO:0016491	obsolete oxidation-reduction process,protein tyrosine phosphatase activity,protein dephosphorylation,potassium ion transport,zinc ion binding,oxidoreductase activity	N.A.	N.A.	N.A.	N.A.	N.A.
TRINITY_DN1195_c2_g1	5.40702	3.04721	8.37489e-26	1.25946e-24	0.128	1.061	1.299	30.912	32.649	43.226	N.A.	N.A.	N.A.	N.A.	N.A.	N.A.	N.A.	N.A.	N.A.	N.A.	N.A.	N.A.	N.A.
TRINITY_DN1195_c3_g1	4.34424	7.45663	6.38435e-18	5.81979e-17	6.882	10.067	7.269	157.788	82.807	300.85	N.A.	N.A.	N.A.	N.A.	N.A.	N.A.	GO:0051726,GO:0007155	regulation of cell cycle,cell adhesion	N.A.	N.A.	N.A.	N.A.	N.A.
TRINITY_DN1195_c3_g2	3.73889	3.98801	8.46224e-35	2.0241e-33	1.59	1.373	1.445	21.612	21.664	14.812	N.A.	N.A.	N.A.	N.A.	N.A.	N.A.	GO:0055085,GO:0006812,GO:0008324,GO:0016021	transmembrane transport,monoatomic cation transport,monoatomic cation transmembrane transporter activity,N.A.	N.A.	N.A.	N.A.	N.A.	N.A.
TRINITY_DN1196_c0_g1	0.972209	7.15768	0.00173267	0.00329243	9.202	11.507	10.232	26.257	22.915	11.903	N.A.	N.A.	N.A.	sp|J9VQH1|YOR1_CRYNH	0	sp|J9VQH1|YOR1_CRYNH ATP-dependent permease YOR1 OS=Cryptococcus neoformans var. grubii serotype A (strain H99 / ATCC 208821 / CBS 10515 / FGSC 9487) OX=235443 GN=YOR1 PE=3 SV=1	GO:0070526,GO:0000155,GO:0000160,GO:0000166,GO:0003677,GO:0003924,GO:0003954,GO:0005509,GO:0005524,GO:0005525,GO:0005622,GO:0005739,GO:0006810,GO:0007049,GO:0007059,GO:0007165,GO:0007264,GO:0008137,GO:0016020,GO:0016021,GO:0016301,GO:0016887,GO:0042626,GO:0043531,GO:0051301,GO:0055085	N.A.,phosphorelay sensor kinase activity,phosphorelay signal transduction system,nucleotide binding,DNA binding,GTPase activity,NADH dehydrogenase activity,calcium ion binding,ATP binding,GTP binding,intracellular anatomical structure,mitochondrion,transport,cell cycle,chromosome segregation,signal transduction,small GTPase mediated signal transduction,NADH dehydrogenase (ubiquinone) activity,mem…	N.A.	N.A.	N.A.	N.A.	N.A.
TRINITY_DN1196_c1_g1	-0.403172	5.56244	0.262145	0.319115	26.885	26.632	23.553	24.687	18.858	8.825	N.A.	N.A.	N.A.	N.A.	N.A.	N.A.	GO:0055085,GO:0000271,GO:0005249,GO:0005515,GO:0006813,GO:0008270,GO:0016020,GO:0016021,GO:0016021,GO:0030955	transmembrane transport,polysaccharide biosynthetic process,voltage-gated potassium channel activity,protein binding,potassium ion transport,zinc ion binding,membrane,N.A.,N.A.,potassium ion binding	N.A.	N.A.	N.A.	N.A.	N.A.
TRINITY_DN1196_c2_g1	-1.47789	6.3123	1.42262e-13	9.17119e-13	46.77	49.248	57.265	23.571	19.631	13.902	N.A.	N.A.	N.A.	N.A.	N.A.	N.A.	GO:0055114,GO:0015979,GO:0015995,GO:0016491	obsolete oxidation-reduction process,photosynthesis,chlorophyll biosynthetic process,oxidoreductase activity	K00902	100.3	320.6	1.3e-95	dolichol kinase [EC:2.7.1.108]
TRINITY_DN1196_c3_g1	1.1642	4.84238	4.77388e-10	2.19215e-09	12.124	10.797	13.912	27.513	28.255	25.825	N.A.	N.A.	N.A.	sp|O74834|UNG_SCHPO	2.45e-66	sp|O74834|UNG_SCHPO Uracil-DNA glycosylase OS=Schizosaccharomyces pombe (strain 972 / ATCC 24843) OX=284812 GN=ung1 PE=3 SV=1	N.A.	N.A.	K03648,K03648	67.37,67.37	174155	2.9E-51,1.5E-45	uracil-DNA glycosylase [EC:3.2.2.27],uracil-DNA glycosylase [EC:3.2.2.27]
TRINITY_DN1197_c0_g1	1.1756	4.16091	1.40967e-08	5.50719e-08	4.433	4.224	3.489	10.643	9.07	12.093	N.A.	N.A.	N.A.	N.A.	N.A.	N.A.	GO:0030896,GO:0000077,GO:0000077,GO:0007218,GO:0030896	checkpoint clamp complex,DNA damage checkpoint signaling,DNA damage checkpoint signaling,neuropeptide signaling pathway,checkpoint clamp complex	N.A.	N.A.	N.A.	N.A.	N.A.
TRINITY_DN1197_c1_g1	-1.50611	7.72719	1.69554e-15	1.27716e-14	122.587	132.601	149.452	27.729	22.589	29.493	N.A.	N.A.	N.A.	sp|O94636|TRM11_SCHPO	4.69e-73	sp|O94636|TRM11_SCHPO tRNA (guanine(10)-N2)-methyltransferase OS=Schizosaccharomyces pombe (strain 972 / ATCC 24843) OX=284812 GN=trm11 PE=3 SV=2	GO:0055085,GO:0003677,GO:0005215,GO:0006306,GO:0006810,GO:0008170,GO:0008270,GO:0016020,GO:0016021,GO:0044780	transmembrane transport,DNA binding,transporter activity,DNA methylation,transport,N-methyltransferase activity,zinc ion binding,membrane,N.A.,bacterial-type flagellum assembly	K25770,K12306,K15430,K23408	62.73,322.67,176.77,75.37	136.1,323.8,461,80.3	7.4E-40,1.2E-96,3.4E-138,9.6E-23	zinc finger SWIM domain-containing protein 7,MFS transporter, FLVCR family, MFS-domain-containing protein 7,tRNA (guanine10-N2)-methyltransferase [EC:2.1.1.214],cell division cycle-associated protein 7
TRINITY_DN1197_c2_g1	-0.427982	7.18532	0.162929	0.209515	69.084	64.752	58.183	75.392	34.617	36.789	gi|2085325184|ref|XM_043177166.1|	3.47e-77	Guyanagaster necrorhizus MCA 3950 Tim17-domain-containing protein (BT62DRAFT_1005638), partial mRNA	sp|P39515|TIM17_YEAST	9.06e-52	sp|P39515|TIM17_YEAST Mitochondrial import inner membrane translocase subunit TIM17 OS=Saccharomyces cerevisiae (strain ATCC 204508 / S288c) OX=559292 GN=TIM17 PE=1 SV=1	N.A.	N.A.	K17795	71.17	195	9.3e-58	mitochondrial import inner membrane translocase subunit TIM17
TRINITY_DN1197_c3_g1	7.08688	9.50394	1.91365e-30	3.77759e-29	13.507	19.188	20.445	3856.53	2192.63	948.685	N.A.	N.A.	N.A.	N.A.	N.A.	N.A.	N.A.	N.A.	N.A.	N.A.	N.A.	N.A.	N.A.
TRINITY_DN1197_c4_g1	0.210868	5.73208	0.125519	0.165999	33.303	32.826	35.484	32.504	33.497	37.329	N.A.	N.A.	N.A.	N.A.	N.A.	N.A.	GO:0008270,GO:0005576	zinc ion binding,extracellular region	K13220	89.5	126.8	8.3e-37	WW domain-binding protein 4
TRINITY_DN1198_c0_g1	1.05851	5.13047	6.35663e-11	3.16982e-10	15.876	20.94	17.992	46.147	55.259	27.305	N.A.	N.A.	N.A.	sp|Q4X084|EGLX_ASPFU	5.44e-57	sp|Q4X084|EGLX_ASPFU Probable endo-1,3(4)-beta-glucanase AFUA_2G14360 OS=Aspergillus fumigatus (strain ATCC MYA-4609 / CBS 101355 / FGSC A1100 / Af293) OX=330879 GN=AFUA_2G14360 PE=3 SV=1	GO:0005975,GO:0004553	carbohydrate metabolic process,hydrolase activity, hydrolyzing O-glycosyl compounds	N.A.	N.A.	N.A.	N.A.	N.A.
TRINITY_DN1198_c1_g1	1.19639	7.09561	1.39685e-06	4.23243e-06	12.332	13.458	14.03	30.154	21.11	39.868	N.A.	N.A.	N.A.	N.A.	N.A.	N.A.	GO:0006457,GO:0000413,GO:0003755,GO:0003924,GO:0005525	protein folding,protein peptidyl-prolyl isomerization,peptidyl-prolyl cis-trans isomerase activity,GTPase activity,GTP binding	N.A.	N.A.	N.A.	N.A.	N.A.
TRINITY_DN11991_c0_g1	6.22075	0.0349614	0.00052104	0.00108098	0	0	0.182	10.535	7.646	0.22	N.A.	N.A.	N.A.	N.A.	N.A.	N.A.	GO:0055114,GO:0005506,GO:0016705,GO:0020037	obsolete oxidation-reduction process,iron ion binding,oxidoreductase activity, acting on paired donors, with incorporation or reduction of molecular oxygen,heme binding	N.A.	N.A.	N.A.	N.A.	N.A.
TRINITY_DN11997_c0_g1	0.8084	4.76938	3.08221e-05	7.74341e-05	17.999	19.652	17.238	16.425	16.335	19.379	N.A.	N.A.	N.A.	sp|Q9Y7R3|CND2_SCHPO	1.85e-61	sp|Q9Y7R3|CND2_SCHPO Condensin complex subunit 2 OS=Schizosaccharomyces pombe (strain 972 / ATCC 24843) OX=284812 GN=cnd2 PE=1 SV=1	GO:0007076,GO:0000796,GO:0000796,GO:0000796,GO:0007076,GO:0007076	mitotic chromosome condensation,condensin complex,condensin complex,condensin complex,mitotic chromosome condensation,mitotic chromosome condensation	K06676	109.97	409.5	2e-122	condensin complex subunit 2
TRINITY_DN1199_c0_g1	-0.410146	6.89341	0.00249286	0.00460943	32.7	33.28	31.495	22.391	23.829	24.846	N.A.	N.A.	N.A.	N.A.	N.A.	N.A.	GO:0005789,GO:0005524	endoplasmic reticulum membrane,ATP binding	K23499	75.3	190.8	2.3e-56	required for meiotic nuclear division protein 1
TRINITY_DN1199_c1_g1	-0.658911	6.95314	9.11082e-06	2.46875e-05	105.407	96.82	104.79	57.959	62.078	71.44	N.A.	N.A.	N.A.	N.A.	N.A.	N.A.	GO:0016020,GO:0004222,GO:0006281,GO:0006310,GO:0006508	membrane,metalloendopeptidase activity,DNA repair,DNA recombination,proteolysis	N.A.	N.A.	N.A.	N.A.	N.A.
TRINITY_DN1199_c2_g1	-0.400214	5.78793	0.00810051	0.0136417	16.123	17.625	19.673	14.054	13.377	12.843	N.A.	N.A.	N.A.	N.A.	N.A.	N.A.	GO:0005515,GO:0005515,GO:0005515	protein binding,protein binding,protein binding	N.A.	N.A.	N.A.	N.A.	N.A.
TRINITY_DN119_c0_g2	0.198614	4.67298	0.361275	0.42346	13.754	13.714	15.066	13.859	13.584	17.85	N.A.	N.A.	N.A.	sp|A8NS27|N3009_COPC7	0	sp|A8NS27|N3009_COPC7 Adenylate-forming reductase 03009 OS=Coprinopsis cinerea (strain Okayama-7 / 130 / ATCC MYA-4618 / FGSC 9003) OX=240176 GN=CC1G_03009 PE=1 SV=3	GO:0055114,GO:0005634,GO:0008080,GO:0016491,GO:0016747	obsolete oxidation-reduction process,nucleus,N-acetyltransferase activity,oxidoreductase activity,acyltransferase activity, transferring groups other than amino-acyl groups	K20794	65.5	201.4	1.3e-59	N-alpha-acetyltransferase 40 [EC:2.3.1.257]
TRINITY_DN11_c0_g1	-0.303128	5.35009	0.51586	0.576707	26.332	28.393	26.525	11.336	13.562	38.388	N.A.	N.A.	N.A.	N.A.	N.A.	N.A.	GO:0003724,GO:0003723	RNA helicase activity,RNA binding	N.A.	N.A.	N.A.	N.A.	N.A.
TRINITY_DN11_c1_g1	-0.384367	1.09564	0.825607	0.856727	1.629	1.326	1.418	0.043	0	3.248	N.A.	N.A.	N.A.	N.A.	N.A.	N.A.	GO:0042823,GO:0003677,GO:0005634,GO:0006351,GO:0006543,GO:0016740	pyridoxal phosphate biosynthetic process,DNA binding,nucleus,DNA-templated transcription,glutamine catabolic process,transferase activity	N.A.	N.A.	N.A.	N.A.	N.A.
TRINITY_DN1200_c0_g1	-0.258342	7.98703	0.0645061	0.0904496	211.664	207.013	219.475	184.825	170.552	172.723	gi|2234844241|ref|XM_047889194.1|	1.09e-94	Psilocybe cubensis uncharacterized protein (JR316_0003421), partial mRNA	sp|P78774|ARPC1_SCHPO	1.65e-102	sp|P78774|ARPC1_SCHPO Actin-related protein 2/3 complex subunit 1 OS=Schizosaccharomyces pombe (strain 972 / ATCC 24843) OX=284812 GN=arc1 PE=1 SV=3	GO:0016020,GO:0005515,GO:0006508	membrane,protein binding,proteolysis	K05757	114.6	408.9	1.7e-122	actin related protein 2/3 complex, subunit 1A/1B
TRINITY_DN1200_c0_g2	-0.701509	6.71711	2.29642e-06	6.76943e-06	542.45	625.101	620.606	385.132	355.905	342.477	N.A.	N.A.	N.A.	N.A.	N.A.	N.A.	GO:0072686,GO:0008608,GO:0008608,GO:0042729,GO:0042729,GO:0072686	mitotic spindle,attachment of spindle microtubules to kinetochore,attachment of spindle microtubules to kinetochore,DASH complex,DASH complex,mitotic spindle	N.A.	N.A.	N.A.	N.A.	N.A.
TRINITY_DN1201_c0_g1	1.68111	4.77278	4.54663e-14	3.07659e-13	8.284	6.08	8.024	24.827	22.839	20.988	N.A.	N.A.	N.A.	N.A.	N.A.	N.A.	GO:0016884,GO:0008610,GO:0008610,GO:0016884	carbon-nitrogen ligase activity, with glutamine as amido-N-donor,lipid biosynthetic process,lipid biosynthetic process,carbon-nitrogen ligase activity, with glutamine as amido-N-donor	N.A.	N.A.	N.A.	N.A.	N.A.
TRINITY_DN1202_c0_g1	0.412062	2.98236	0.255532	0.311772	6.25	6.724	8.414	8.121	12.398	13.043	N.A.	N.A.	N.A.	N.A.	N.A.	N.A.	N.A.	N.A.	N.A.	N.A.	N.A.	N.A.	N.A.
TRINITY_DN1203_c0_g1	0.828617	6.92946	0.00416347	0.00740355	39.128	41.454	39.764	148.141	82.144	60.196	N.A.	N.A.	N.A.	N.A.	N.A.	N.A.	GO:0019012,GO:0003924,GO:0005525,GO:0015093,GO:0015684,GO:0016021,GO:0016032	N.A.,GTPase activity,GTP binding,ferrous iron transmembrane transporter activity,N.A.,N.A.,viral process	N.A.	N.A.	N.A.	N.A.	N.A.
TRINITY_DN1204_c0_g1	3.53518	5.167	9.38621e-57	5.88317e-55	2.212	2.851	3.217	40.43	36.401	29.773	N.A.	N.A.	N.A.	sp|Q70GH4|SED3_ASPFU	2.58e-120	sp|Q70GH4|SED3_ASPFU Tripeptidyl-peptidase sed3 OS=Aspergillus fumigatus (strain ATCC MYA-4609 / CBS 101355 / FGSC A1100 / Af293) OX=330879 GN=sed3 PE=1 SV=1	GO:0008236,GO:0005509	serine-type peptidase activity,calcium ion binding	K01279	306.63	512.3	1.2e-153	tripeptidyl-peptidase I [EC:3.4.14.9]
TRINITY_DN1205_c0_g1	-1.34237	4.79107	5.11157e-06	1.43301e-05	23.262	18.979	11.74	6.659	8.537	11.024	N.A.	N.A.	N.A.	N.A.	N.A.	N.A.	GO:0005975,GO:0004553	carbohydrate metabolic process,hydrolase activity, hydrolyzing O-glycosyl compounds	N.A.	N.A.	N.A.	N.A.	N.A.
TRINITY_DN1206_c0_g1	-5.88098	0.646204	7.60954e-18	6.89273e-17	10.871	12.71	10.05	0	0.544	0.59	N.A.	N.A.	N.A.	N.A.	N.A.	N.A.	N.A.	N.A.	N.A.	N.A.	N.A.	N.A.	N.A.
TRINITY_DN1206_c1_g1	-0.978342	6.8785	8.26671e-10	3.69335e-09	37.509	38.063	35.393	17.151	18.064	22.377	gi|2033156401|ref|XM_041362216.1|	2.99e-134	Suillus fuscotomentosus DUF663-domain-containing protein (F5891DRAFT_1044914), mRNA	sp|O94653|BMS1_SCHPO	0	sp|O94653|BMS1_SCHPO Ribosome biogenesis protein bms1 OS=Schizosaccharomyces pombe (strain 972 / ATCC 24843) OX=284812 GN=bms1 PE=1 SV=2	GO:0098519,GO:0003723,GO:0003724,GO:0003924,GO:0004411,GO:0005524,GO:0005525,GO:0005622,GO:0005634,GO:0006559,GO:0006570,GO:0006576,GO:0006614,GO:0007264,GO:0016887,GO:0042254,GO:0043531,GO:0055114	obsolete nucleotide phosphatase activity, acting on free nucleotides,RNA binding,RNA helicase activity,GTPase activity,homogentisate 1,2-dioxygenase activity,ATP binding,GTP binding,intracellular anatomical structure,nucleus,L-phenylalanine catabolic process,tyrosine metabolic process,biogenic amine metabolic process,SRP-dependent cotranslational protein targeting to membrane,small GTPase mediate…	K14569	329.57	1495.3	0	ribosome biogenesis protein BMS1
TRINITY_DN1207_c0_g1	-0.115983	6.812	0.394013	0.456721	41.616	45.697	40.191	38.816	45.754	40.467	N.A.	N.A.	N.A.	sp|P0CN36|EFR3_CRYNJ	3.56e-93	sp|P0CN36|EFR3_CRYNJ Protein EFR3 OS=Cryptococcus neoformans var. neoformans serotype D (strain JEC21 / ATCC MYA-565) OX=214684 GN=EFR3 PE=3 SV=1	N.A.	N.A.	K21842,K21842	60.57,60.57	80.1,134.2	7.1E-23,3.1E-39	protein EFR3,protein EFR3
TRINITY_DN1207_c0_g2	-0.843011	5.71094	6.37621e-07	2.02113e-06	46.098	51.805	39.419	26.3	22.665	26.135	N.A.	N.A.	N.A.	N.A.	N.A.	N.A.	GO:0019079,GO:0000921,GO:0003723,GO:0003968,GO:0005940,GO:0006351,GO:0016021	viral genome replication,septin ring assembly,RNA binding,RNA-dependent RNA polymerase activity,septin ring,DNA-templated transcription,N.A.	K20298	129.27	361.7	4.5e-108	vacuolar protein sorting-associated protein 52
TRINITY_DN1208_c0_g1	0.229727	7.37189	0.0876242	0.119661	59.497	56.399	64.199	80.372	76.282	75.567	N.A.	N.A.	N.A.	sp|O55106|STRN_MOUSE	2.34e-72	sp|O55106|STRN_MOUSE Striatin OS=Mus musculus OX=10090 GN=Strn PE=1 SV=2	GO:0019867,GO:0004115,GO:0005515,GO:0005672,GO:0006198,GO:0006367,GO:0009297	outer membrane,3',5'-cyclic-AMP phosphodiesterase activity,protein binding,transcription factor TFIIA complex,cAMP catabolic process,transcription initiation at RNA polymerase II promoter,pilus assembly	K17608	179.1	629.7	4.4e-189	striatin 1/3/4
TRINITY_DN1209_c0_g1	0.556579	10.4525	0.000320262	0.000688727	2711.12	2613.87	2950.43	3986.31	4097.99	3775.71	N.A.	N.A.	N.A.	N.A.	N.A.	N.A.	GO:0016881,GO:0005515,GO:0006464,GO:0015031	acid-amino acid ligase activity,protein binding,N.A.,protein transport	N.A.	N.A.	N.A.	N.A.	N.A.
TRINITY_DN120_c0_g1	-0.492928	2.24299	0.166663	0.21389	12.786	17.18	10.613	7.07	9.103	6.286	N.A.	N.A.	N.A.	N.A.	N.A.	N.A.	N.A.	N.A.	N.A.	N.A.	N.A.	N.A.	N.A.
TRINITY_DN120_c1_g1	-2.78127	12.1544	2.13109e-24	2.95633e-23	3567.34	4461.88	2577.47	449.686	487.044	619.631	N.A.	N.A.	N.A.	sp|Q01772|GLOX_PHACH	2.26e-77	sp|Q01772|GLOX_PHACH Aldehyde oxidase GLOX OS=Phanerodontia chrysosporium OX=2822231 GN=GLX PE=1 SV=1	N.A.	N.A.	N.A.	N.A.	N.A.	N.A.	N.A.
TRINITY_DN1210_c0_g1	2.57303	1.62032	4.68141e-10	2.1543e-09	5.697	9.727	7.715	37.322	41.404	39.548	N.A.	N.A.	N.A.	N.A.	N.A.	N.A.	N.A.	N.A.	N.A.	N.A.	N.A.	N.A.	N.A.
TRINITY_DN1210_c1_g1	-0.469583	4.38322	0.0926554	0.125951	31.693	28.299	21.027	25.553	16.901	17.42	N.A.	N.A.	N.A.	N.A.	N.A.	N.A.	N.A.	N.A.	N.A.	N.A.	N.A.	N.A.	N.A.
TRINITY_DN1210_c2_g1	-1.495	0.657855	0.000431892	0.000908761	15.402	11.535	18.265	5.847	7.015	4.018	N.A.	N.A.	N.A.	N.A.	N.A.	N.A.	N.A.	N.A.	N.A.	N.A.	N.A.	N.A.	N.A.
TRINITY_DN1210_c4_g1	4.18232	-0.566128	0.000180639	0.000406805	0.118	0	0.273	4.19	2.828	0.49	N.A.	N.A.	N.A.	N.A.	N.A.	N.A.	N.A.	N.A.	N.A.	N.A.	N.A.	N.A.	N.A.
TRINITY_DN1211_c0_g1	-0.125518	5.8643	0.420017	0.483017	20.26	23.696	20.645	20.583	20.816	20.608	N.A.	N.A.	N.A.	sp|P23287|PP2B1_YEAST	1.8e-140	sp|P23287|PP2B1_YEAST Serine/threonine-protein phosphatase 2B catalytic subunit A1 OS=Saccharomyces cerevisiae (strain ATCC 204508 / S288c) OX=559292 GN=CNA1 PE=1 SV=2	GO:0016787,GO:0003824,GO:0006511,GO:0016787	hydrolase activity,catalytic activity,ubiquitin-dependent protein catabolic process,hydrolase activity	K04348,K02510,K03872	355.37,84.67,72.93	453.8,100.7,113.7	5.2E-136,4.5E-29,4.5E-33	serine/threonine-protein phosphatase 2B catalytic subunit [EC:3.1.3.16],4-hydroxy-2-oxoheptanedioate aldolase [EC:4.1.2.52],elongin-C
TRINITY_DN1212_c0_g1	0.591007	3.6319	0.00788568	0.0133069	8.935	7.851	9.405	13.469	12.474	12.153	N.A.	N.A.	N.A.	N.A.	N.A.	N.A.	N.A.	N.A.	N.A.	N.A.	N.A.	N.A.	N.A.
TRINITY_DN1212_c0_g2	2.74318	5.72156	5.48086e-10	2.50742e-09	9.024	8.599	7.251	90.149	48.081	27.215	N.A.	N.A.	N.A.	sp|A0A286LF01|PSIT2_PSICY	3.86e-58	sp|A0A286LF01|PSIT2_PSICY Major facilitator-type transporter psiT2 OS=Psilocybe cyanescens OX=93625 GN=psiT2 PE=2 SV=1	GO:0006412,GO:0003735,GO:0005622,GO:0005840	translation,structural constituent of ribosome,intracellular anatomical structure,ribosome	N.A.	N.A.	N.A.	N.A.	N.A.
TRINITY_DN1212_c1_g1	1.50531	6.54639	6.61084e-15	4.74643e-14	44.232	38.773	38.474	107.116	94.944	140.141	N.A.	N.A.	N.A.	N.A.	N.A.	N.A.	N.A.	N.A.	N.A.	N.A.	N.A.	N.A.	N.A.
TRINITY_DN1213_c0_g1	1.79046	2.83741	7.34911e-08	2.60988e-07	7.909	6.971	6.879	15.505	21.338	30.003	N.A.	N.A.	N.A.	N.A.	N.A.	N.A.	N.A.	N.A.	N.A.	N.A.	N.A.	N.A.	N.A.
TRINITY_DN1214_c0_g1	-1.1874	5.35692	7.14445e-12	3.91259e-11	43.591	39.607	37.883	16.22	18.489	14.722	N.A.	N.A.	N.A.	N.A.	N.A.	N.A.	GO:0006508,GO:0004197	proteolysis,cysteine-type endopeptidase activity	N.A.	N.A.	N.A.	N.A.	N.A.
TRINITY_DN1214_c0_g2	-0.0989498	4.67829	0.647668	0.700781	68.906	73.067	69.578	70.844	90.344	55.099	N.A.	N.A.	N.A.	N.A.	N.A.	N.A.	N.A.	N.A.	N.A.	N.A.	N.A.	N.A.	N.A.
TRINITY_DN1214_c1_g1	-0.971567	8.73315	0.00523845	0.00915024	450.381	333.713	353.234	299.931	141.264	133.755	N.A.	N.A.	N.A.	sp|Q12618|ACO1_AJECA	1.35e-153	sp|Q12618|ACO1_AJECA Acyl-CoA desaturase OS=Ajellomyces capsulatus OX=5037 GN=OLE1 PE=1 SV=1	GO:0020037,GO:0006629,GO:0016836	heme binding,lipid metabolic process,hydro-lyase activity	K00507	60.5	397.7	4.5e-119	stearoyl-CoA desaturase (Delta-9 desaturase) [EC:1.14.19.1]
TRINITY_DN12153_c0_g1	7.21366	-0.638599	1.67056e-10	7.98281e-10	0	0	0	1.245	1.555	1.999	N.A.	N.A.	N.A.	N.A.	N.A.	N.A.	N.A.	N.A.	N.A.	N.A.	N.A.	N.A.	N.A.
TRINITY_DN1215_c0_g1	0.960429	4.48141	2.04455e-06	6.06024e-06	8.254	8.116	9.169	18.363	19.13	18.31	N.A.	N.A.	N.A.	N.A.	N.A.	N.A.	GO:0055085,GO:0016021	transmembrane transport,N.A.	K08192	355.83	407.3	5e-122	MFS transporter, ACS family, DAL5 transporter family protein
TRINITY_DN1215_c0_g2	-0.171273	3.44754	0.48671	0.548907	4.117	5.181	5.089	4.764	4.078	4.068	N.A.	N.A.	N.A.	sp|Q9P6J0|YHDC_SCHPO	2.76e-53	sp|Q9P6J0|YHDC_SCHPO Uncharacterized transporter C1683.12 OS=Schizosaccharomyces pombe (strain 972 / ATCC 24843) OX=284812 GN=SPBC1683.12 PE=3 SV=1	GO:0055085,GO:0016021	transmembrane transport,N.A.	K08192	355.83	435.8	1.2e-130	MFS transporter, ACS family, DAL5 transporter family protein
TRINITY_DN1216_c0_g1	0.309986	7.99236	0.0346031	0.0514612	34.981	36.434	31.468	39.585	39.75	40.027	gi|2321473990|gb|CP107707.1|	1.68e-60	Lyophyllum decastes strain LRG-d1-1 chromosome 7	sp|J9VT48|MKT1_CRYNH	1.93e-104	sp|J9VT48|MKT1_CRYNH Post-transcriptional regulator MKT1 OS=Cryptococcus neoformans var. grubii serotype A (strain H99 / ATCC 208821 / CBS 10515 / FGSC 9487) OX=235443 GN=MKT1 PE=1 SV=1	GO:0032040,GO:0003677,GO:0004518,GO:0005634,GO:0006281,GO:0006338	small-subunit processome,DNA binding,nuclease activity,nucleus,DNA repair,chromatin remodeling	N.A.	N.A.	N.A.	N.A.	N.A.
TRINITY_DN1216_c1_g1	0.127059	6.54139	0.41891	0.481937	49.465	51.739	54.358	63.655	54.791	49.192	N.A.	N.A.	N.A.	N.A.	N.A.	N.A.	GO:0055114,GO:0008121	obsolete oxidation-reduction process,ubiquinol-cytochrome-c reductase activity	N.A.	N.A.	N.A.	N.A.	N.A.
TRINITY_DN1217_c0_g1	-0.134384	5.73505	0.440287	0.503294	33.5	30.288	32.286	34.745	25.231	27.355	N.A.	N.A.	N.A.	sp|Q5EAC2|GSHB_BOVIN	3.45e-61	sp|Q5EAC2|GSHB_BOVIN Glutathione synthetase OS=Bos taurus OX=9913 GN=GSS PE=2 SV=1	GO:0006750,GO:0004363,GO:0004363,GO:0004363,GO:0005524,GO:0005524,GO:0005524,GO:0006750,GO:0006750	glutathione biosynthetic process,glutathione synthase activity,glutathione synthase activity,glutathione synthase activity,ATP binding,ATP binding,ATP binding,glutathione biosynthetic process,glutathione biosynthetic process	N.A.	N.A.	N.A.	N.A.	N.A.
TRINITY_DN1218_c0_g1	-0.979853	10.2689	6.21937e-09	2.52509e-08	678.168	724.27	592.019	358.584	311.13	324.777	N.A.	N.A.	N.A.	N.A.	N.A.	N.A.	GO:0016818,GO:0003677,GO:0005524,GO:0005634,GO:0006355,GO:0008270	hydrolase activity, acting on acid anhydrides, in phosphorus-containing anhydrides,DNA binding,ATP binding,nucleus,regulation of DNA-templated transcription,zinc ion binding	N.A.	N.A.	N.A.	N.A.	N.A.
TRINITY_DN1219_c0_g1	1.30508	3.16201	8.23405e-06	2.24891e-05	3.387	2.718	3.544	7.568	6.982	5.887	N.A.	N.A.	N.A.	N.A.	N.A.	N.A.	GO:0046914,GO:0005515	transition metal ion binding,protein binding	N.A.	N.A.	N.A.	N.A.	N.A.
TRINITY_DN1219_c1_g1	3.66624	7.47434	9.81794e-24	1.32976e-22	13.615	13.079	13.567	181.057	156.413	80.105	N.A.	N.A.	N.A.	N.A.	N.A.	N.A.	GO:0005515	protein binding	N.A.	N.A.	N.A.	N.A.	N.A.
TRINITY_DN121_c0_g1	-3.67663	-0.422015	1.76576e-05	4.5975e-05	27.29	15.513	41.127	0	0	5.967	N.A.	N.A.	N.A.	N.A.	N.A.	N.A.	N.A.	N.A.	N.A.	N.A.	N.A.	N.A.	N.A.
TRINITY_DN121_c0_g3	-1.55766	2.33708	2.2784e-05	5.83845e-05	36.373	29.871	32.595	11.087	15.008	6.936	N.A.	N.A.	N.A.	N.A.	N.A.	N.A.	N.A.	N.A.	N.A.	N.A.	N.A.	N.A.	N.A.
TRINITY_DN1220_c0_g1	-3.84106	7.20991	3.76317e-56	2.2918e-54	211.309	222.933	254.923	12.571	13.257	20.488	N.A.	N.A.	N.A.	N.A.	N.A.	N.A.	N.A.	N.A.	N.A.	N.A.	N.A.	N.A.	N.A.
TRINITY_DN1220_c1_g1	-0.374207	8.79196	0.00854076	0.0143325	148.978	147.887	147.353	117.034	110.475	112.367	N.A.	N.A.	N.A.	sp|J9W0G9|YPK1_CRYNH	0	sp|J9W0G9|YPK1_CRYNH Serine/threonine-protein kinase YPK1 OS=Cryptococcus neoformans var. grubii serotype A (strain H99 / ATCC 208821 / CBS 10515 / FGSC 9487) OX=235443 GN=YPK1 PE=1 SV=1	GO:0006948,GO:0004672,GO:0004674,GO:0005515,GO:0005524,GO:0006468	induction by virus of host cell-cell fusion,protein kinase activity,protein serine/threonine kinase activity,protein binding,ATP binding,protein phosphorylation	K13303	582.43	655.2	3.4e-197	serum/glucocorticoid-regulated kinase 2 [EC:2.7.11.1]
TRINITY_DN12216_c0_g1	6.70195	-1.0503	0.00295808	0.00539758	0	0	0	2.36	3.023	0	N.A.	N.A.	N.A.	N.A.	N.A.	N.A.	N.A.	N.A.	N.A.	N.A.	N.A.	N.A.	N.A.
TRINITY_DN1221_c0_g1	0.335822	7.47027	0.0506103	0.0726497	29.877	26.831	35.984	37.755	36.51	41.726	N.A.	N.A.	N.A.	sp|O14188|IQG1_SCHPO	3.46e-155	sp|O14188|IQG1_SCHPO Ras GTPase-activating-like protein rng2 OS=Schizosaccharomyces pombe (strain 972 / ATCC 24843) OX=284812 GN=rng2 PE=1 SV=1	GO:0051056,GO:0005096,GO:0005099,GO:0005515,GO:0005622,GO:0007264	regulation of small GTPase mediated signal transduction,GTPase activator activity,N.A.,protein binding,intracellular anatomical structure,small GTPase mediated signal transduction	K05767	196.33	1440.3	0	Ras GTPase-activating-like protein IQGAP2/3
TRINITY_DN1222_c0_g1	0.958937	7.08136	2.71667e-08	1.02586e-07	31.091	30.392	37.147	85.548	70.703	60.526	N.A.	N.A.	N.A.	sp|O94751|BUB1_SCHPO	9.65e-78	sp|O94751|BUB1_SCHPO Checkpoint serine/threonine-protein kinase bub1 OS=Schizosaccharomyces pombe (strain 972 / ATCC 24843) OX=284812 GN=bub1 PE=1 SV=1	GO:0016773,GO:0004672,GO:0005524,GO:0006468,GO:0009103,GO:0016020	phosphotransferase activity, alcohol group as acceptor,protein kinase activity,ATP binding,protein phosphorylation,lipopolysaccharide biosynthetic process,membrane	N.A.	N.A.	N.A.	N.A.	N.A.
TRINITY_DN1222_c1_g1	-1.23639	1.9677	0.00128313	0.00248999	27.635	20.912	22.045	6.237	9.016	13.033	N.A.	N.A.	N.A.	N.A.	N.A.	N.A.	N.A.	N.A.	N.A.	N.A.	N.A.	N.A.	N.A.
TRINITY_DN1222_c1_g2	0.640448	2.05839	0.075724	0.104827	18.601	11.327	15.629	23.463	26.841	16.471	N.A.	N.A.	N.A.	N.A.	N.A.	N.A.	N.A.	N.A.	N.A.	N.A.	N.A.	N.A.	N.A.
TRINITY_DN1223_c0_g1	-0.887311	7.03001	1.39272e-06	4.22143e-06	36.906	33.896	41.263	27.188	19.587	22.487	gi|628837530|ref|XM_007770879.1|	7.24e-131	Coniophora puteana RWD-64-598 SS2 carbamoyl-phosphate synthase partial mRNA	sp|P46056|CARB_CUTCT	0	sp|P46056|CARB_CUTCT Carbamoyl-phosphate synthase arginine-specific large chain OS=Cutaneotrichosporon cutaneum OX=5554 GN=argA PE=3 SV=1	GO:0055114,GO:0003824,GO:0003857,GO:0005524,GO:0006631,GO:0006779,GO:0006813,GO:0008677,GO:0008716,GO:0016117,GO:0016491,GO:0016491,GO:0016616,GO:0016705,GO:0016787,GO:0019354,GO:0043115,GO:0046872,GO:0050660,GO:0051287,GO:0055114	obsolete oxidation-reduction process,catalytic activity,3-hydroxyacyl-CoA dehydrogenase activity,ATP binding,fatty acid metabolic process,porphyrin-containing compound biosynthetic process,potassium ion transport,2-dehydropantoate 2-reductase activity,D-alanine-D-alanine ligase activity,carotenoid biosynthetic process,oxidoreductase activity,oxidoreductase activity,oxidoreductase activity, acting…	N.A.	N.A.	N.A.	N.A.	N.A.
TRINITY_DN1223_c1_g1	1.08073	1.00363	0.00598058	0.0103414	0.602	0.578	0.791	1.765	1.033	1.299	N.A.	N.A.	N.A.	N.A.	N.A.	N.A.	GO:0055114,GO:0016491	obsolete oxidation-reduction process,oxidoreductase activity	N.A.	N.A.	N.A.	N.A.	N.A.
TRINITY_DN1224_c0_g1	1.60131	6.08047	3.57168e-30	6.90766e-29	25.118	23.137	20.963	60.536	62.644	58.147	N.A.	N.A.	N.A.	N.A.	N.A.	N.A.	GO:0055085,GO:0003697,GO:0005102,GO:0005198,GO:0005524,GO:0005577,GO:0005643,GO:0005737,GO:0006281,GO:0006457,GO:0006606,GO:0007165,GO:0008134,GO:0008855,GO:0009432,GO:0010508,GO:0015078,GO:0015991,GO:0016020,GO:0016272,GO:0030001,GO:0030168,GO:0030674,GO:0031514,GO:0033179,GO:0042803,GO:0045502,GO:0046873,GO:0048870,GO:0051082,GO:0051258	transmembrane transport,single-stranded DNA binding,signaling receptor binding,structural molecule activity,ATP binding,fibrinogen complex,nuclear pore,cytoplasm,DNA repair,protein folding,protein import into nucleus,signal transduction,transcription factor binding,exodeoxyribonuclease VII activity,SOS response,positive regulation of autophagy,proton transmembrane transporter activity,N.A.,membra…	K01266	122.73	223.8	2.5e-66	D-aminopeptidase [EC:3.4.11.19]
TRINITY_DN1225_c0_g1	0.284528	7.34067	0.0495687	0.0712618	32.71	30.174	31.513	34.789	36.303	40.907	N.A.	N.A.	N.A.	sp|Q1MTR1|IRC3_SCHPO	7.96e-101	sp|Q1MTR1|IRC3_SCHPO Putative mitochondrial ATP-dependent helicase irc3 OS=Schizosaccharomyces pombe (strain 972 / ATCC 24843) OX=284812 GN=irc3 PE=3 SV=2	GO:0016798,GO:0003676,GO:0003677,GO:0004003,GO:0005524,GO:0016787,GO:0016798	hydrolase activity, acting on glycosyl bonds,nucleic acid binding,DNA binding,N.A.,ATP binding,hydrolase activity,hydrolase activity, acting on glycosyl bonds	K17677	374.9	766	2e-230	ATP-dependent helicase IRC3 [EC:5.6.2.-]
TRINITY_DN1225_c1_g1	-0.301314	7.44017	0.0387174	0.0569584	70.91	78.892	75.966	55.696	61.926	64.684	gi|597936153|ref|XM_007322359.1|	7.98e-54	Serpula lacrymans var. lacrymans S7.9 hypothetical protein (SERLADRAFT_476676), mRNA	N.A.	N.A.	N.A.	GO:0008270,GO:0003676	zinc ion binding,nucleic acid binding	K25866,K20304	156.87,70.9	213.7,180	2.6E-63,3.6E-53	nuclear migration protein NudC,trafficking protein particle complex subunit 6
TRINITY_DN1225_c2_g1	-1.14405	10.5493	3.78171e-09	1.57945e-08	2750.18	2355.78	2186.95	956.681	1043.06	1266.9	gi|2511645861|emb|OX637781.1|	1.7e-171	Volvariella surrecta genome assembly, chromosome: 1	sp|P02723|ADT_NEUCR	4.25e-140	sp|P02723|ADT_NEUCR ADP,ATP carrier protein OS=Neurospora crassa (strain ATCC 24698 / 74-OR23-1A / CBS 708.71 / DSM 1257 / FGSC 987) OX=367110 GN=aac PE=3 SV=1	N.A.	N.A.	N.A.	N.A.	N.A.	N.A.	N.A.
TRINITY_DN1226_c0_g1	-0.0424036	5.02219	0.802988	0.83782	59.734	69.554	62.481	33.349	51.3	53.72	N.A.	N.A.	N.A.	sp|Q4WS70|MDRA_ASPFU	1.01e-115	sp|Q4WS70|MDRA_ASPFU Major facilitator superfamily multidrug transporter mdrA OS=Aspergillus fumigatus (strain ATCC MYA-4609 / CBS 101355 / FGSC A1100 / Af293) OX=330879 GN=mdrA PE=2 SV=1	GO:0055085,GO:0005868,GO:0007018,GO:0016021,GO:0022857	transmembrane transport,cytoplasmic dynein complex,microtubule-based movement,N.A.,transmembrane transporter activity	K08157	595.8	631.2	9.8e-190	MFS transporter, DHA1 family, multidrug resistance protein
TRINITY_DN1227_c0_g1	1.8698	5.01374	3.65858e-12	2.06279e-11	13.141	12.208	13.094	46.84	73.835	47.153	N.A.	N.A.	N.A.	N.A.	N.A.	N.A.	GO:0016787,GO:0006508,GO:0008152,GO:0008236	hydrolase activity,proteolysis,metabolic process,serine-type peptidase activity	N.A.	N.A.	N.A.	N.A.	N.A.
TRINITY_DN1227_c1_g1	2.94283	8.30803	3.06358e-42	1.02362e-40	20.072	18.487	20.346	419.834	328.901	277.374	N.A.	N.A.	N.A.	sp|A0A3B1EFP7|STL1_STRTC	2.21e-57	sp|A0A3B1EFP7|STL1_STRTC Strobilurin A biosynthesis cluster protein l1 OS=Strobilurus tenacellus OX=41251 GN=stl1 PE=1 SV=1	GO:0007165,GO:0005515,GO:0005515	signal transduction,protein binding,protein binding	N.A.	N.A.	N.A.	N.A.	N.A.
TRINITY_DN1227_c2_g1	4.13009	5.52635	4.02977e-14	2.73763e-13	8.461	11.374	5.225	238.81	123.167	73.069	N.A.	N.A.	N.A.	N.A.	N.A.	N.A.	N.A.	N.A.	N.A.	N.A.	N.A.	N.A.	N.A.
TRINITY_DN1228_c0_g1	0.0551026	7.18272	0.680248	0.731166	45.131	48.718	50.459	49.98	49.43	47.653	N.A.	N.A.	N.A.	sp|P0C1J0|CYP15_RHIO9	0	sp|P0C1J0|CYP15_RHIO9 Peptidyl-prolyl cis-trans isomerase cyp15 OS=Rhizopus delemar (strain RA 99-880 / ATCC MYA-4621 / FGSC 9543 / NRRL 43880) OX=246409 GN=cyp15 PE=3 SV=1	GO:0006457,GO:0000413,GO:0003755,GO:0005515	protein folding,protein peptidyl-prolyl isomerization,peptidyl-prolyl cis-trans isomerase activity,protein binding	K12736,K03768	463.9,208.47	1059.7,235.1	0,8.1E-70	peptidylprolyl isomerase domain and WD repeat-containing protein 1 [EC:5.2.1.8],peptidyl-prolyl cis-trans isomerase B (cyclophilin B) [EC:5.2.1.8]
TRINITY_DN1228_c1_g1	-1.10204	7.36026	3.37719e-10	1.56587e-09	73.29	67.584	68.015	27.047	30.648	38.059	N.A.	N.A.	N.A.	sp|Q10318|ILV3_SCHPO	0	sp|Q10318|ILV3_SCHPO Dihydroxy-acid dehydratase, mitochondrial OS=Schizosaccharomyces pombe (strain 972 / ATCC 24843) OX=284812 GN=SPAC17G8.06c PE=2 SV=1	GO:0030248,GO:0003824,GO:0003824,GO:0003824,GO:0003824,GO:0004553,GO:0005524,GO:0005524,GO:0005576,GO:0005975,GO:0008152,GO:0008152,GO:0009103,GO:0016020,GO:0016773	cellulose binding,catalytic activity,catalytic activity,catalytic activity,catalytic activity,hydrolase activity, hydrolyzing O-glycosyl compounds,ATP binding,ATP binding,extracellular region,carbohydrate metabolic process,metabolic process,metabolic process,lipopolysaccharide biosynthetic process,membrane,phosphotransferase activity, alcohol group as acceptor	K07178,K01687,K07178	164.13,582.47,164.13	308.4,596.7,276	7E-92,3.4E-179,4.4E-82	RIO kinase 1 [EC:2.7.11.1],dihydroxy-acid dehydratase [EC:4.2.1.9],RIO kinase 1 [EC:2.7.11.1]
TRINITY_DN1228_c2_g1	-2.63268	7.47868	9.15714e-35	2.18423e-33	191.364	188.772	181.565	25.228	28.451	36.509	N.A.	N.A.	N.A.	N.A.	N.A.	N.A.	GO:0016020	membrane	N.A.	N.A.	N.A.	N.A.	N.A.
TRINITY_DN1228_c3_g1	-0.192377	4.92163	0.388963	0.451674	48.705	40.923	45.462	47.76	38.696	30.733	N.A.	N.A.	N.A.	N.A.	N.A.	N.A.	N.A.	N.A.	N.A.	N.A.	N.A.	N.A.	N.A.
TRINITY_DN1229_c0_g1	-0.818634	8.95173	1.27956e-07	4.41444e-07	221.152	222.033	192.151	97.685	111.399	119.193	N.A.	N.A.	N.A.	sp|Q3B7M2|GLO2_BOVIN	1.53e-66	sp|Q3B7M2|GLO2_BOVIN Hydroxyacylglutathione hydrolase, mitochondrial OS=Bos taurus OX=9913 GN=HAGH PE=2 SV=3	GO:0016192,GO:0004372,GO:0005515,GO:0005515,GO:0005515,GO:0006544,GO:0006563	vesicle-mediated transport,glycine hydroxymethyltransferase activity,protein binding,protein binding,protein binding,glycine metabolic process,L-serine metabolic process	K01069	159.03	264.1	1.2e-78	hydroxyacylglutathione hydrolase [EC:3.1.2.6]
TRINITY_DN1229_c1_g1	0.117359	6.37881	0.44006	0.503101	49.643	46.738	45.107	55.188	43.829	53.07	gi|2185475004|ref|XM_046223805.1|	1.07e-100	Lentinula edodes signal recognition particle binding protein (C8R40DRAFT_1039135), partial mRNA	sp|P08240|SRPRA_HUMAN	3.78e-134	sp|P08240|SRPRA_HUMAN Signal recognition particle receptor subunit alpha OS=Homo sapiens OX=9606 GN=SRPRA PE=1 SV=2	GO:0098519,GO:0003924,GO:0005047,GO:0005524,GO:0005525,GO:0005785,GO:0006184,GO:0006614,GO:0006886,GO:0016491,GO:0055114	obsolete nucleotide phosphatase activity, acting on free nucleotides,GTPase activity,signal recognition particle binding,ATP binding,GTP binding,signal recognition particle receptor complex,obsolete GTP catabolic process,SRP-dependent cotranslational protein targeting to membrane,intracellular protein transport,oxidoreductase activity,obsolete oxidation-reduction process	K13431	400.17	733.5	1.5e-220	signal recognition particle receptor subunit alpha
TRINITY_DN1229_c2_g1	-0.426738	4.62119	0.0284679	0.0431744	30.43	30.666	25.598	23.658	20.457	19.809	N.A.	N.A.	N.A.	N.A.	N.A.	N.A.	GO:0019867	outer membrane	N.A.	N.A.	N.A.	N.A.	N.A.
TRINITY_DN122_c0_g1	1.07741	5.74964	2.71093e-11	1.39729e-10	53.464	62.64	57.584	106.326	120.763	122.951	N.A.	N.A.	N.A.	N.A.	N.A.	N.A.	GO:0003676,GO:0003676	nucleic acid binding,nucleic acid binding	N.A.	N.A.	N.A.	N.A.	N.A.
TRINITY_DN122_c1_g1	1.75241	5.12505	1.30057e-21	1.52986e-20	5.598	5.503	5.216	17.129	14.639	20.698	N.A.	N.A.	N.A.	N.A.	N.A.	N.A.	GO:0055085,GO:0008270,GO:0055085	transmembrane transport,zinc ion binding,transmembrane transport	N.A.	N.A.	N.A.	N.A.	N.A.
TRINITY_DN122_c2_g1	0.232954	6.4559	0.133877	0.175888	30.607	29.369	36.166	38.156	34.672	34.97	N.A.	N.A.	N.A.	N.A.	N.A.	N.A.	GO:0008138,GO:0006470,GO:0006470,GO:0008138	protein tyrosine/serine/threonine phosphatase activity,protein dephosphorylation,protein dephosphorylation,protein tyrosine/serine/threonine phosphatase activity	N.A.	N.A.	N.A.	N.A.	N.A.
TRINITY_DN122_c3_g1	0.24324	4.13316	0.289287	0.348353	68.698	72.783	90.133	85.136	106.549	76.887	N.A.	N.A.	N.A.	N.A.	N.A.	N.A.	N.A.	N.A.	N.A.	N.A.	N.A.	N.A.	N.A.
TRINITY_DN122_c4_g1	-0.977216	5.27433	2.15965e-09	9.23091e-09	187.731	188.204	192.66	72.522	90.333	90.939	N.A.	N.A.	N.A.	N.A.	N.A.	N.A.	GO:0046983,GO:0006351	protein dimerization activity,DNA-templated transcription	N.A.	N.A.	N.A.	N.A.	N.A.
TRINITY_DN122_c5_g1	0.642598	6.71439	0.00118676	0.00231396	41.349	38.205	29.714	65.051	56.162	47.653	gi|630359880|ref|XM_007871024.1|	1.59e-159	Gloeophyllum trabeum ATCC 11539 HCP-like protein partial mRNA	N.A.	N.A.	N.A.	GO:0005515	protein binding	K07126	63.67	92.1	2.2e-26	uncharacterized protein
TRINITY_DN122_c6_g1	1.31514	6.99846	7.93947e-17	6.69707e-16	20.418	22.294	20.873	60.309	46.765	49.882	N.A.	N.A.	N.A.	N.A.	N.A.	N.A.	GO:0005515	protein binding	N.A.	N.A.	N.A.	N.A.	N.A.
TRINITY_DN1230_c0_g1	-0.708776	7.08293	1.63067e-07	5.56761e-07	131.394	127.837	138.257	74.601	78.457	83.803	N.A.	N.A.	N.A.	N.A.	N.A.	N.A.	N.A.	N.A.	N.A.	N.A.	N.A.	N.A.	N.A.
TRINITY_DN1230_c1_g1	-1.04919	6.66314	2.30865e-12	1.32516e-11	61.6	65.623	76.039	21.785	25.003	27.704	N.A.	N.A.	N.A.	sp|Q9VLJ8|MOCS3_DROME	2.88e-91	sp|Q9VLJ8|MOCS3_DROME Adenylyltransferase and sulfurtransferase MOCS3 OS=Drosophila melanogaster OX=7227 GN=Uba4 PE=1 SV=1	GO:0046660,GO:0003824,GO:0005515,GO:0005515,GO:0005634,GO:0006397	female sex differentiation,catalytic activity,protein binding,protein binding,nucleus,mRNA processing	N.A.	N.A.	N.A.	N.A.	N.A.
TRINITY_DN1230_c2_g1	1.29281	3.25701	6.9043e-07	2.17888e-06	17.565	15.665	20.164	50.012	40.011	38.998	N.A.	N.A.	N.A.	N.A.	N.A.	N.A.	GO:0006457,GO:0000413,GO:0000413,GO:0003755,GO:0003755,GO:0006457	protein folding,protein peptidyl-prolyl isomerization,protein peptidyl-prolyl isomerization,peptidyl-prolyl cis-trans isomerase activity,peptidyl-prolyl cis-trans isomerase activity,protein folding	N.A.	N.A.	N.A.	N.A.	N.A.
TRINITY_DN1230_c2_g2	2.04004	2.53642	1.30645e-11	6.96368e-11	9.024	11.043	8.769	38.188	34.889	42.146	N.A.	N.A.	N.A.	N.A.	N.A.	N.A.	GO:0046872,GO:0000413,GO:0003755,GO:0004190,GO:0006457,GO:0016021	metal ion binding,protein peptidyl-prolyl isomerization,peptidyl-prolyl cis-trans isomerase activity,aspartic-type endopeptidase activity,protein folding,N.A.	N.A.	N.A.	N.A.	N.A.	N.A.
TRINITY_DN1231_c0_g1	6.47241	2.21008	4.22023e-25	6.14222e-24	0.454	0.54	0.2	29.646	28.549	50.831	N.A.	N.A.	N.A.	N.A.	N.A.	N.A.	N.A.	N.A.	N.A.	N.A.	N.A.	N.A.	N.A.
TRINITY_DN1231_c0_g2	9.67789	1.62008	7.48032e-35	1.79926e-33	0	0	0	20.886	19.108	21.888	N.A.	N.A.	N.A.	N.A.	N.A.	N.A.	N.A.	N.A.	N.A.	N.A.	N.A.	N.A.	N.A.
TRINITY_DN1231_c1_g1	4.73733	7.64629	2.22186e-39	6.46749e-38	4.818	6.573	5.906	225.893	145.69	98.644	N.A.	N.A.	N.A.	N.A.	N.A.	N.A.	GO:0005515	protein binding	N.A.	N.A.	N.A.	N.A.	N.A.
TRINITY_DN1231_c2_g1	0.122153	3.886	0.59285	0.650831	4.877	5.446	5.352	6.746	5.09	5.137	N.A.	N.A.	N.A.	sp|O74458|SFC4_SCHPO	3.17e-79	sp|O74458|SFC4_SCHPO Transcription factor tau subunit sfc4 OS=Schizosaccharomyces pombe (strain 972 / ATCC 24843) OX=284812 GN=sfc4 PE=1 SV=1	GO:0071479,GO:0000077,GO:0005515,GO:0005634,GO:0046983	cellular response to ionizing radiation,DNA damage checkpoint signaling,protein binding,nucleus,protein dimerization activity	K15201	119.37	711	1.5e-213	general transcription factor 3C polypeptide 3 (transcription factor C subunit 4)
TRINITY_DN1231_c3_g1	-0.213436	4.97255	0.208507	0.260505	25.088	27.749	30.986	22.759	24.438	23.537	N.A.	N.A.	N.A.	N.A.	N.A.	N.A.	N.A.	N.A.	N.A.	N.A.	N.A.	N.A.	N.A.
TRINITY_DN1232_c0_g1	0.917255	6.27588	3.00126e-07	9.91987e-07	59.112	62.252	61.327	97.837	96.641	132.096	N.A.	N.A.	N.A.	N.A.	N.A.	N.A.	GO:0016021,GO:0009055	N.A.,electron transfer activity	N.A.	N.A.	N.A.	N.A.	N.A.
TRINITY_DN1232_c1_g1	-0.146227	2.12996	0.711345	0.759175	20.359	20.571	13.939	16.209	18.663	9.914	N.A.	N.A.	N.A.	N.A.	N.A.	N.A.	N.A.	N.A.	N.A.	N.A.	N.A.	N.A.	N.A.
TRINITY_DN1232_c2_g1	0.158902	6.5962	0.232103	0.286196	21.741	20.211	22.19	23.517	24.198	23.087	N.A.	N.A.	N.A.	sp|P0CS06|TRM6_CRYNJ	1.14e-68	sp|P0CS06|TRM6_CRYNJ tRNA (adenine(58)-N(1))-methyltransferase non-catalytic subunit TRM6 OS=Cryptococcus neoformans var. neoformans serotype D (strain JEC21 / ATCC MYA-565) OX=214684 GN=TRM6 PE=3 SV=1	GO:0038032,GO:0003743,GO:0003743,GO:0006413,GO:0006413,GO:0035091	termination of G protein-coupled receptor signaling pathway,translation initiation factor activity,translation initiation factor activity,translational initiation,translational initiation,phosphatidylinositol binding	K17887,K03256	506.5,134.23	589.8,225	5.7E-177,9.3E-67	sorting nexin-25,tRNA (adenine58-N1)-methyltransferase non-catalytic subunit
TRINITY_DN1232_c3_g1	-2.03927	6.02835	2.73982e-20	2.94822e-19	23.893	22.919	33.131	6.962	6.906	5.487	N.A.	N.A.	N.A.	sp|P32386|YBT1_YEAST	0	sp|P32386|YBT1_YEAST ATP-dependent bile acid permease OS=Saccharomyces cerevisiae (strain ATCC 204508 / S288c) OX=559292 GN=YBT1 PE=1 SV=2	GO:0055085,GO:0000166,GO:0003677,GO:0003723,GO:0003724,GO:0003924,GO:0005524,GO:0005524,GO:0005525,GO:0006810,GO:0006810,GO:0007049,GO:0007059,GO:0016021,GO:0016021,GO:0016301,GO:0016887,GO:0042626,GO:0042626,GO:0043531,GO:0051301,GO:0055085	transmembrane transport,nucleotide binding,DNA binding,RNA binding,RNA helicase activity,GTPase activity,ATP binding,ATP binding,GTP binding,transport,transport,cell cycle,chromosome segregation,N.A.,N.A.,kinase activity,ATP hydrolysis activity,ATPase-coupled transmembrane transporter activity,ATPase-coupled transmembrane transporter activity,ADP binding,cell division,transmembrane transport	N.A.	N.A.	N.A.	N.A.	N.A.
TRINITY_DN1232_c4_g1	0.746129	7.24169	0.00111132	0.00217477	25.463	25.827	28.287	56.931	43.753	32.132	N.A.	N.A.	N.A.	N.A.	N.A.	N.A.	GO:0005515	protein binding	K21991	140.67	386.8	1.2e-115	protein unc-45
TRINITY_DN1232_c4_g2	0.167003	7.09913	0.319515	0.380643	41.626	39.938	45.089	55.696	42.056	43.036	gi|2085293251|ref|XM_043182668.1|	3.44e-172	Guyanagaster necrorhizus MCA 3950 microfilament motor (BT62DRAFT_881372), partial mRNA	sp|B0CRJ3|MYO1_LACBS	0	sp|B0CRJ3|MYO1_LACBS Myosin-1 OS=Laccaria bicolor (strain S238N-H82 / ATCC MYA-4686) OX=486041 GN=MYO1 PE=3 SV=2	GO:0070526,GO:0003774,GO:0003774,GO:0003924,GO:0005515,GO:0005524,GO:0005524,GO:0005525,GO:0006355,GO:0008134,GO:0016459,GO:0016459	N.A.,cytoskeletal motor activity,cytoskeletal motor activity,GTPase activity,protein binding,ATP binding,ATP binding,GTP binding,regulation of DNA-templated transcription,transcription factor binding,myosin complex,myosin complex	N.A.	N.A.	N.A.	N.A.	N.A.
TRINITY_DN1232_c4_g3	-2.02812	6.67847	2.50838e-31	5.14069e-30	358.125	292.203	371.108	102.374	99.751	78.926	N.A.	N.A.	N.A.	sp|Q9Y7P0|RISA_SCHPO	2.88e-60	sp|Q9Y7P0|RISA_SCHPO Riboflavin synthase OS=Schizosaccharomyces pombe (strain 972 / ATCC 24843) OX=284812 GN=rib5 PE=1 SV=1	N.A.	N.A.	K00793	66.9	279.1	2.1e-83	riboflavin synthase [EC:2.5.1.9]
TRINITY_DN1233_c0_g1	-1.21173	5.97753	1.94509e-14	1.35352e-13	49.297	41.312	46.388	20.626	18.064	20.908	N.A.	N.A.	N.A.	sp|O60061|ALG5_SCHPO	1.03e-80	sp|O60061|ALG5_SCHPO Dolichyl-phosphate beta-glucosyltransferase OS=Schizosaccharomyces pombe (strain 972 / ATCC 24843) OX=284812 GN=alg5 PE=3 SV=1	N.A.	N.A.	K00729	202	439.7	7.4e-132	dolichyl-phosphate beta-glucosyltransferase [EC:2.4.1.117]
TRINITY_DN1233_c1_g1	0.293824	6.05558	0.0317333	0.0475806	31.476	33.233	29.905	37.311	39.152	37.989	N.A.	N.A.	N.A.	N.A.	N.A.	N.A.	GO:0046907	intracellular transport	K15304	119.2	152.8	1.1e-44	Ran-binding protein 3
TRINITY_DN1234_c0_g1	-0.495807	6.31156	0.00401512	0.00715456	30.844	30.164	32.249	17.291	18.521	12.743	N.A.	N.A.	N.A.	N.A.	N.A.	N.A.	N.A.	N.A.	N.A.	N.A.	N.A.	N.A.	N.A.
TRINITY_DN1234_c1_g1	1.30364	4.09935	3.96672e-06	1.13126e-05	59.151	56.389	52.74	108.556	145.32	196.179	N.A.	N.A.	N.A.	N.A.	N.A.	N.A.	N.A.	N.A.	N.A.	N.A.	N.A.	N.A.	N.A.
TRINITY_DN1234_c2_g1	-1.10769	6.45185	0.00808896	0.0136249	158.003	124.153	57.511	43.57	34.237	63.534	N.A.	N.A.	N.A.	N.A.	N.A.	N.A.	N.A.	N.A.	N.A.	N.A.	N.A.	N.A.	N.A.
TRINITY_DN1234_c3_g1	-0.883964	2.37069	0.00870348	0.0145771	4.463	5.285	4.58	2.934	1.968	3.658	N.A.	N.A.	N.A.	N.A.	N.A.	N.A.	GO:0020037,GO:0003824,GO:0005992	heme binding,catalytic activity,trehalose biosynthetic process	N.A.	N.A.	N.A.	N.A.	N.A.
TRINITY_DN1234_c3_g2	0.43881	3.72308	0.139429	0.182068	11.088	15.172	12.958	15.462	22.861	14.262	N.A.	N.A.	N.A.	N.A.	N.A.	N.A.	N.A.	N.A.	N.A.	N.A.	N.A.	N.A.	N.A.
TRINITY_DN1234_c4_g1	-0.316562	4.5617	0.274345	0.332224	17.071	19.784	11.622	14.985	14.617	9.894	N.A.	N.A.	N.A.	N.A.	N.A.	N.A.	GO:0008270,GO:0000981,GO:0003677,GO:0005634,GO:0005634,GO:0006351,GO:0006355,GO:0006915	zinc ion binding,DNA-binding transcription factor activity, RNA polymerase II-specific,DNA binding,nucleus,nucleus,DNA-templated transcription,regulation of DNA-templated transcription,apoptotic process	N.A.	N.A.	N.A.	N.A.	N.A.
TRINITY_DN1234_c5_g1	-0.201409	3.84099	0.575841	0.634962	19.569	25.268	13.367	20.237	18.282	11.364	N.A.	N.A.	N.A.	N.A.	N.A.	N.A.	GO:0052726,GO:0000287,GO:0005524,GO:0005622,GO:0032957,GO:0047325,GO:0052725	inositol-1,3,4-trisphosphate 5-kinase activity,magnesium ion binding,ATP binding,intracellular anatomical structure,inositol trisphosphate metabolic process,inositol tetrakisphosphate 1-kinase activity,inositol-1,3,4-trisphosphate 6-kinase activity	N.A.	N.A.	N.A.	N.A.	N.A.
TRINITY_DN1234_c7_g1	0.266246	1.26091	0.472319	0.534787	6.467	8.031	5.261	7.817	7.939	7.656	N.A.	N.A.	N.A.	N.A.	N.A.	N.A.	N.A.	N.A.	N.A.	N.A.	N.A.	N.A.	N.A.
TRINITY_DN1234_c8_g1	-0.526686	1.39482	0.24176	0.296782	20.941	41.075	23.281	15.061	23.045	21.028	N.A.	N.A.	N.A.	N.A.	N.A.	N.A.	N.A.	N.A.	N.A.	N.A.	N.A.	N.A.	N.A.
TRINITY_DN1235_c0_g1	2.89257	6.35889	1.2784e-34	3.04089e-33	7.188	7.264	7.16	58.36	64.928	42.656	N.A.	N.A.	N.A.	sp|P0DPA4|FCK2_FUSPC	6.77e-61	sp|P0DPA4|FCK2_FUSPC Cytochrome P450 monooxygenase FCK2 OS=Fusarium pseudograminearum (strain CS3096) OX=1028729 GN=FCK2 PE=2 SV=1	GO:0055114,GO:0005506,GO:0006508,GO:0008236,GO:0016705,GO:0016787,GO:0020037	obsolete oxidation-reduction process,iron ion binding,proteolysis,serine-type peptidase activity,oxidoreductase activity, acting on paired donors, with incorporation or reduction of molecular oxygen,hydrolase activity,heme binding	N.A.	N.A.	N.A.	N.A.	N.A.
TRINITY_DN1236_c0_g1	0.590845	5.65751	0.0612596	0.0864481	22.679	28.318	25.761	53.163	38.772	22.667	N.A.	N.A.	N.A.	N.A.	N.A.	N.A.	GO:0016787,GO:0008152	hydrolase activity,metabolic process	N.A.	N.A.	N.A.	N.A.	N.A.
TRINITY_DN1236_c1_g1	1.27884	0.977428	0.000461182	0.000965189	2.133	2.737	2.481	6.042	5.547	4.537	N.A.	N.A.	N.A.	N.A.	N.A.	N.A.	N.A.	N.A.	N.A.	N.A.	N.A.	N.A.	N.A.
TRINITY_DN1237_c0_g1	-2.86785	5.80808	2.75824e-20	2.96433e-19	36.788	43.206	35.084	20.919	11.224	13.043	N.A.	N.A.	N.A.	N.A.	N.A.	N.A.	N.A.	N.A.	N.A.	N.A.	N.A.	N.A.	N.A.
TRINITY_DN1237_c1_g1	-4.73006	6.03225	8.30721e-79	1.03383e-76	181.886	192.02	153.123	4.331	3.023	16.821	N.A.	N.A.	N.A.	N.A.	N.A.	N.A.	N.A.	N.A.	N.A.	N.A.	N.A.	N.A.	N.A.
TRINITY_DN1238_c0_g1	-0.222852	4.16133	0.330455	0.392261	24.782	29.18	28.369	20.345	19.957	27.255	N.A.	N.A.	N.A.	N.A.	N.A.	N.A.	GO:0055085,GO:0003677,GO:0005216,GO:0005216,GO:0006355,GO:0006811,GO:0006811,GO:0016020,GO:0016020,GO:0016021,GO:0055085	transmembrane transport,DNA binding,monoatomic ion channel activity,monoatomic ion channel activity,regulation of DNA-templated transcription,monoatomic ion transport,monoatomic ion transport,membrane,membrane,N.A.,transmembrane transport	N.A.	N.A.	N.A.	N.A.	N.A.
TRINITY_DN1238_c0_g2	0.196099	2.46157	0.609758	0.666411	20.221	21.631	21.036	15.234	18.804	33.641	N.A.	N.A.	N.A.	N.A.	N.A.	N.A.	N.A.	N.A.	N.A.	N.A.	N.A.	N.A.	N.A.
TRINITY_DN1238_c1_g1	0.0564534	8.4448	0.733623	0.778211	37.282	37.665	30.45	39.802	36.923	33.661	N.A.	N.A.	N.A.	sp|A1D9Z6|DCL2_NEOFI	0	sp|A1D9Z6|DCL2_NEOFI Dicer-like protein 2 OS=Neosartorya fischeri (strain ATCC 1020 / DSM 3700 / CBS 544.65 / FGSC A1164 / JCM 1740 / NRRL 181 / WB 181) OX=331117 GN=dcl2 PE=3 SV=1	GO:0051382,GO:0000776,GO:0000921,GO:0003676,GO:0003677,GO:0003677,GO:0003723,GO:0003935,GO:0004525,GO:0004674,GO:0004871,GO:0005102,GO:0005524,GO:0005576,GO:0005606,GO:0005634,GO:0005940,GO:0006396,GO:0006869,GO:0007165,GO:0008289,GO:0009231,GO:0016020,GO:0016020,GO:0016021,GO:0016021,GO:0016301,GO:0016787,GO:0016891,GO:0019028,GO:0030155,GO:0030334,GO:0042157,GO:0045995	kinetochore assembly,kinetochore,septin ring assembly,nucleic acid binding,DNA binding,DNA binding,RNA binding,GTP cyclohydrolase II activity,ribonuclease III activity,protein serine/threonine kinase activity,obsolete signal transducer activity,signaling receptor binding,ATP binding,extracellular region,laminin-1 complex,nucleus,septin ring,RNA processing,lipid transport,signal transduction,lipid…	K11592	341.77	673.7	3.1e-202	endoribonuclease Dicer [EC:3.1.26.-]
TRINITY_DN1238_c2_g1	-1.90761	3.12581	1.40898e-11	7.47768e-11	13.536	12.681	15.393	2.956	2.599	3.958	N.A.	N.A.	N.A.	N.A.	N.A.	N.A.	N.A.	N.A.	N.A.	N.A.	N.A.	N.A.	N.A.
TRINITY_DN1239_c1_g1	-0.0612332	0.963341	0.918785	0.934899	9.686	13.108	10.377	14.498	11.017	6.057	N.A.	N.A.	N.A.	N.A.	N.A.	N.A.	GO:0070526,GO:0000103,GO:0003678,GO:0003723,GO:0003724,GO:0004020,GO:0004127,GO:0004484,GO:0005524,GO:0006139,GO:0006281,GO:0006310,GO:0006370,GO:0006397,GO:0009378,GO:0016887,GO:0019079,GO:0043531	N.A.,sulfate assimilation,DNA helicase activity,RNA binding,RNA helicase activity,adenylylsulfate kinase activity,cytidylate kinase activity,mRNA guanylyltransferase activity,ATP binding,nucleobase-containing compound metabolic process,DNA repair,DNA recombination,7-methylguanosine mRNA capping,mRNA processing,four-way junction helicase activity,ATP hydrolysis activity,viral genome replication,AD…	N.A.	N.A.	N.A.	N.A.	N.A.
TRINITY_DN123_c0_g1	4.19761	6.67806	2.03845e-47	8.25667e-46	6.161	6.487	4.934	101.432	82.155	66.742	N.A.	N.A.	N.A.	sp|G1XU01|AR280_ARTOA	1.95e-89	sp|G1XU01|AR280_ARTOA Cytochrome P450 monooxygenase AOL_s00215g280 OS=Arthrobotrys oligospora (strain ATCC 24927 / CBS 115.81 / DSM 1491) OX=756982 GN=AOL_s00215g280 PE=2 SV=1	GO:0055114,GO:0004553,GO:0005506,GO:0005975,GO:0008152,GO:0016491,GO:0016705,GO:0020037	obsolete oxidation-reduction process,hydrolase activity, hydrolyzing O-glycosyl compounds,iron ion binding,carbohydrate metabolic process,metabolic process,oxidoreductase activity,oxidoreductase activity, acting on paired donors, with incorporation or reduction of molecular oxygen,heme binding	N.A.	N.A.	N.A.	N.A.	N.A.
TRINITY_DN123_c0_g2	-0.896769	8.08801	0.0175602	0.0277409	169.702	234.791	161.392	72.652	63.416	267.319	N.A.	N.A.	N.A.	sp|A0A1V0QS34|ERIB_HERER	9.96e-110	sp|A0A1V0QS34|ERIB_HERER Short-chain dehydrogenase/reductase eriB OS=Hericium erinaceus OX=91752 GN=eriB PE=2 SV=1	GO:0055114,GO:0003824,GO:0004553,GO:0005506,GO:0005975,GO:0008152,GO:0009058,GO:0016491,GO:0016705,GO:0020037,GO:0050662,GO:0055114	obsolete oxidation-reduction process,catalytic activity,hydrolase activity, hydrolyzing O-glycosyl compounds,iron ion binding,carbohydrate metabolic process,metabolic process,biosynthetic process,oxidoreductase activity,oxidoreductase activity, acting on paired donors, with incorporation or reduction of molecular oxygen,heme binding,obsolete coenzyme binding,obsolete oxidation-reduction process	N.A.	N.A.	N.A.	N.A.	N.A.
TRINITY_DN1240_c0_g1	0.0437517	4.74975	0.828295	0.858903	29.176	38.016	29.66	18.255	17.423	15.081	N.A.	N.A.	N.A.	N.A.	N.A.	N.A.	N.A.	N.A.	N.A.	N.A.	N.A.	N.A.	N.A.
TRINITY_DN1240_c0_g2	-3.33202	6.02046	5.73681e-08	2.06463e-07	207.152	153.133	201.692	6.237	13.475	35.57	N.A.	N.A.	N.A.	N.A.	N.A.	N.A.	N.A.	N.A.	N.A.	N.A.	N.A.	N.A.	N.A.
TRINITY_DN1240_c1_g1	-1.16313	2.87109	0.00103238	0.00203747	2.261	1.885	3.199	0.855	1.001	1.399	N.A.	N.A.	N.A.	N.A.	N.A.	N.A.	N.A.	N.A.	N.A.	N.A.	N.A.	N.A.	N.A.
TRINITY_DN12415_c0_g1	3.19159	0.263559	2.03299e-07	6.87023e-07	0.089	0.313	0.109	1.05	1.566	1.839	N.A.	N.A.	N.A.	N.A.	N.A.	N.A.	N.A.	N.A.	N.A.	N.A.	N.A.	N.A.	N.A.
TRINITY_DN1241_c0_g1	1.7419	9.2648	4.45832e-16	3.51226e-15	90.133	83.125	75.921	332.771	331.446	225.483	gi|695573484|ref|XM_009553295.1|	4.72e-137	Heterobasidion irregulare TC 32-1 hypothetical protein partial mRNA	N.A.	N.A.	N.A.	GO:0019031,GO:0003677,GO:0005634,GO:0006351,GO:0008270	viral envelope,DNA binding,nucleus,DNA-templated transcription,zinc ion binding	N.A.	N.A.	N.A.	N.A.	N.A.
TRINITY_DN1241_c1_g1	-1.19444	4.39602	7.24842e-09	2.92905e-08	31.713	32.258	31.713	14.097	11.55	15.751	N.A.	N.A.	N.A.	N.A.	N.A.	N.A.	GO:0004017	adenylate kinase activity	N.A.	N.A.	N.A.	N.A.	N.A.
TRINITY_DN1242_c0_g1	0.831487	8.86543	4.12282e-07	1.34457e-06	67.277	75.179	71.586	131.153	161.775	152.124	N.A.	N.A.	N.A.	sp|D4B1R0|GCP1_ARTBC	4.1e-118	sp|D4B1R0|GCP1_ARTBC Probable glutamate carboxypeptidase ARB_02390 OS=Arthroderma benhamiae (strain ATCC MYA-4681 / CBS 112371) OX=663331 GN=ARB_02390 PE=1 SV=1	GO:0043093,GO:0000917,GO:0003677,GO:0005179,GO:0005576,GO:0005737,GO:0006355	FtsZ-dependent cytokinesis,division septum assembly,DNA binding,hormone activity,extracellular region,cytoplasm,regulation of DNA-templated transcription	K01301	532.03	814.2	7.7e-245	N-acetylated-alpha-linked acidic dipeptidase [EC:3.4.17.21]
TRINITY_DN1242_c1_g1	0.293075	4.36943	0.204566	0.256289	23.123	23.961	27.779	18.06	17.542	26.885	N.A.	N.A.	N.A.	N.A.	N.A.	N.A.	GO:0016020,GO:0001614,GO:0005216,GO:0005524,GO:0006811	membrane,purinergic nucleotide receptor activity,monoatomic ion channel activity,ATP binding,monoatomic ion transport	N.A.	N.A.	N.A.	N.A.	N.A.
TRINITY_DN1243_c0_g1	-0.501592	6.12165	0.000879147	0.00176075	27.635	26.528	25.725	21.991	18.271	20.678	gi|414527127|gb|JX912719.1|	0	Ganoderma lucidum calcium transporting ATPase (PMR1) mRNA, complete cds	sp|P13586|ATC1_YEAST	0	sp|P13586|ATC1_YEAST Calcium-transporting ATPase 1 OS=Saccharomyces cerevisiae (strain ATCC 204508 / S288c) OX=559292 GN=PMR1 PE=1 SV=1	GO:0046872,GO:0000166	metal ion binding,nucleotide binding	N.A.	N.A.	N.A.	N.A.	N.A.
TRINITY_DN1244_c0_g1	-0.754546	5.50173	1.83156e-06	5.46858e-06	19.273	21.783	22.345	11.715	11.517	13.992	N.A.	N.A.	N.A.	N.A.	N.A.	N.A.	N.A.	N.A.	N.A.	N.A.	N.A.	N.A.	N.A.
TRINITY_DN12457_c0_g1	0.0839924	5.34886	0.588646	0.646713	40.885	35.714	37.656	40.917	36.02	41.986	N.A.	N.A.	N.A.	sp|O14110|GCST_SCHPO	4.53e-128	sp|O14110|GCST_SCHPO Probable aminomethyltransferase, mitochondrial OS=Schizosaccharomyces pombe (strain 972 / ATCC 24843) OX=284812 GN=gcv1 PE=3 SV=1	GO:0006546,GO:0004047,GO:0005737	glycine catabolic process,aminomethyltransferase activity,cytoplasm	K00605	307.9	520.3	4.2e-156	glycine cleavage system T protein (aminomethyltransferase) [EC:2.1.2.10]
TRINITY_DN12457_c1_g1	2.37094	1.06056	5.912e-10	2.69603e-09	0.474	1.118	0.981	2.978	2.414	3.218	N.A.	N.A.	N.A.	N.A.	N.A.	N.A.	GO:0008152,GO:0003824,GO:0003824,GO:0008152	metabolic process,catalytic activity,catalytic activity,metabolic process	N.A.	N.A.	N.A.	N.A.	N.A.
TRINITY_DN1245_c0_g1	2.28118	3.43683	1.68999e-18	1.60176e-17	6.023	6.393	7.778	33.11	34.084	35.77	N.A.	N.A.	N.A.	N.A.	N.A.	N.A.	N.A.	N.A.	N.A.	N.A.	N.A.	N.A.	N.A.
TRINITY_DN1246_c0_g1	-4.15626	8.60328	4.53441e-20	4.79519e-19	1668.16	1909.74	1386.98	112.941	109.8	50.262	N.A.	N.A.	N.A.	N.A.	N.A.	N.A.	GO:0016020	membrane	K07034	34.57	107	5.5e-31	uncharacterized protein
TRINITY_DN1246_c1_g1	1.45982	0.590874	0.00498	0.00873012	0.355	0.881	0.563	1.05	1.827	1.939	N.A.	N.A.	N.A.	N.A.	N.A.	N.A.	N.A.	N.A.	N.A.	N.A.	N.A.	N.A.	N.A.
TRINITY_DN1247_c0_g1	1.63537	7.83933	5.61757e-20	5.89708e-19	109.475	76.297	89.796	107.961	122.253	138.802	N.A.	N.A.	N.A.	sp|G1XU01|AR280_ARTOA	2.99e-98	sp|G1XU01|AR280_ARTOA Cytochrome P450 monooxygenase AOL_s00215g280 OS=Arthrobotrys oligospora (strain ATCC 24927 / CBS 115.81 / DSM 1491) OX=756982 GN=AOL_s00215g280 PE=2 SV=1	GO:0055114,GO:0003857,GO:0005506,GO:0006631,GO:0008152,GO:0016491,GO:0016705,GO:0020037,GO:0055114	obsolete oxidation-reduction process,3-hydroxyacyl-CoA dehydrogenase activity,iron ion binding,fatty acid metabolic process,metabolic process,oxidoreductase activity,oxidoreductase activity, acting on paired donors, with incorporation or reduction of molecular oxygen,heme binding,obsolete oxidation-reduction process	N.A.	N.A.	N.A.	N.A.	N.A.
TRINITY_DN1247_c1_g1	0.271912	7.13056	0.11596	0.154427	54.58	60.424	50.096	70.173	64.242	53.49	N.A.	N.A.	N.A.	N.A.	N.A.	N.A.	N.A.	N.A.	N.A.	N.A.	N.A.	N.A.	N.A.
TRINITY_DN12488_c0_g1	7.43012	-0.452342	0.00196641	0.00369811	0	0	0	95.162	141.438	0	N.A.	N.A.	N.A.	N.A.	N.A.	N.A.	N.A.	N.A.	N.A.	N.A.	N.A.	N.A.	N.A.
TRINITY_DN1248_c0_g1	-1.67298	10.302	5.52465e-26	8.50182e-25	654.907	614.484	569.274	187.163	188.507	192.641	N.A.	N.A.	N.A.	N.A.	N.A.	N.A.	GO:0042025,GO:0003700,GO:0006355	host cell nucleus,DNA-binding transcription factor activity,regulation of DNA-templated transcription	K14827	54.87	280.1	3.3e-83	pre-rRNA-processing protein IPI1
TRINITY_DN1249_c0_g1	-0.119526	8.35681	0.389341	0.452038	116.377	112.38	118.675	99.288	104.558	111.827	N.A.	N.A.	N.A.	sp|Q70J59|SED2_ASPFU	1.47e-102	sp|Q70J59|SED2_ASPFU Tripeptidyl-peptidase sed2 OS=Aspergillus fumigatus (strain ATCC MYA-4609 / CBS 101355 / FGSC A1100 / Af293) OX=330879 GN=sed2 PE=1 SV=1	GO:0008236,GO:0000775,GO:0007067	serine-type peptidase activity,chromosome, centromeric region,N.A.	K01279	306.63	620	3.2e-186	tripeptidyl-peptidase I [EC:3.4.14.9]
TRINITY_DN1249_c1_g1	0.37926	3.12195	0.33909	0.401236	20.783	18.051	19.437	33.987	27.352	13.452	N.A.	N.A.	N.A.	N.A.	N.A.	N.A.	GO:0050829,GO:0016021,GO:0016021,GO:0019835	defense response to Gram-negative bacterium,N.A.,N.A.,cytolysis	N.A.	N.A.	N.A.	N.A.	N.A.
TRINITY_DN1249_c2_g1	-0.728734	6.40489	7.41594e-07	2.32751e-06	29.837	29.009	32.495	16.534	18.793	19.089	N.A.	N.A.	N.A.	N.A.	N.A.	N.A.	N.A.	N.A.	K20826	82.17	447.4	7.1e-134	RNA polymerase II-associated protein 1
TRINITY_DN1249_c3_g1	-0.855228	3.5802	0.00146716	0.00281783	3.959	3.069	4.598	1.927	2.23	2.149	N.A.	N.A.	N.A.	sp|A0A0C4VYV1|MFS1_OPHS1	1.44e-94	sp|A0A0C4VYV1|MFS1_OPHS1 MFS-type transporter 1 OS=Ophiocordyceps sp. (strain BCC 1869) OX=1590024 GN=MFS1 PE=1 SV=1	GO:0055085,GO:0006730,GO:0016021,GO:0018759	transmembrane transport,one-carbon metabolic process,N.A.,methenyltetrahydromethanopterin cyclohydrolase activity	N.A.	N.A.	N.A.	N.A.	N.A.
TRINITY_DN1249_c3_g2	0.0888443	6.84687	0.517205	0.578044	99.543	99.983	102.809	111.469	110.366	97.665	N.A.	N.A.	N.A.	N.A.	N.A.	N.A.	GO:0030170,GO:0004838,GO:0006886,GO:0009074	pyridoxal phosphate binding,L-tyrosine:2-oxoglutarate aminotransferase activity,intracellular protein transport,aromatic amino acid family catabolic process	N.A.	N.A.	N.A.	N.A.	N.A.
TRINITY_DN1249_c4_g1	-0.26627	4.47575	0.227681	0.28149	37.953	36.756	31.286	23.994	29.875	33.361	N.A.	N.A.	N.A.	N.A.	N.A.	N.A.	GO:0005524,GO:0005515	ATP binding,protein binding	N.A.	N.A.	N.A.	N.A.	N.A.
TRINITY_DN124_c0_g1	-0.382461	8.57044	0.0277488	0.0422032	105.437	109.909	109.724	70.162	63.057	53.21	gi|807748844|ref|XM_012323827.1|	4.16e-80	Fibroporia radiculosa predicted protein partial mRNA	sp|Q9UQW9|DCOR_SCHPO	1.45e-106	sp|Q9UQW9|DCOR_SCHPO Ornithine decarboxylase OS=Schizosaccharomyces pombe (strain 972 / ATCC 24843) OX=284812 GN=spe1 PE=2 SV=1	GO:0019211,GO:0003824,GO:0003824,GO:0005198,GO:0019028,GO:0019211	phosphatase activator activity,catalytic activity,catalytic activity,structural molecule activity,viral capsid,phosphatase activator activity	K17605,K01581	165.87,234.23	295.7,426.9	4.1E-88,5.4E-128	serine/threonine-protein phosphatase 2A activator,ornithine decarboxylase [EC:4.1.1.17]
TRINITY_DN124_c1_g1	0.088232	5.2959	0.621521	0.676683	22.649	21.262	27.715	44.403	43.535	34.89	N.A.	N.A.	N.A.	sp|Q1DU75|KU70_COCIM	5.91e-79	sp|Q1DU75|KU70_COCIM ATP-dependent DNA helicase II subunit 1 OS=Coccidioides immitis (strain RS) OX=246410 GN=KU70 PE=3 SV=2	GO:0006303,GO:0003677,GO:0004003	double-strand break repair via nonhomologous end joining,DNA binding,N.A.	K10884	199.4	504.7	2.8e-151	ATP-dependent DNA helicase 2 subunit 1
TRINITY_DN12501_c0_g1	-0.750703	1.71725	0.026283	0.0401302	6.161	6.989	6.933	5.013	5.884	3.518	N.A.	N.A.	N.A.	N.A.	N.A.	N.A.	GO:0070526,GO:0000166,GO:0003924,GO:0004140,GO:0004871,GO:0005524,GO:0005525,GO:0006355,GO:0006614,GO:0006810,GO:0007049,GO:0007186,GO:0008134,GO:0015093,GO:0015684,GO:0015937,GO:0016020,GO:0016021,GO:0016817,GO:0016887,GO:0019001,GO:0031683,GO:0043531,GO:0043934	N.A.,nucleotide binding,GTPase activity,dephospho-CoA kinase activity,obsolete signal transducer activity,ATP binding,GTP binding,regulation of DNA-templated transcription,SRP-dependent cotranslational protein targeting to membrane,transport,cell cycle,G protein-coupled receptor signaling pathway,transcription factor binding,ferrous iron transmembrane transporter activity,N.A.,coenzyme A biosynth…	N.A.	N.A.	N.A.	N.A.	N.A.
TRINITY_DN1250_c0_g1	-0.348238	4.82965	0.0442324	0.0642027	9.676	9.376	9.623	6.399	7.852	7.696	N.A.	N.A.	N.A.	N.A.	N.A.	N.A.	GO:0008324,GO:0005515,GO:0006812	monoatomic cation transmembrane transporter activity,protein binding,monoatomic cation transport	K23314	112.93	137.9	2e-40	telomerase Cajal body protein 1
TRINITY_DN12512_c0_g1	-2.28023	2.10772	8.91317e-12	4.84414e-11	2.932	2.671	3.299	0.65	0.468	0.7	gi|2523280526|gb|OR030114.1|	2.33e-78	Pleurotus ostreatus mitochondrion, complete genome	N.A.	N.A.	N.A.	GO:0006412,GO:0003735,GO:0003735,GO:0005761,GO:0005761,GO:0006412	translation,structural constituent of ribosome,structural constituent of ribosome,mitochondrial ribosome,mitochondrial ribosome,translation	N.A.	N.A.	N.A.	N.A.	N.A.
TRINITY_DN12512_c0_g2	-4.64841	-0.415892	2.82062e-08	1.06371e-07	1.195	2.301	2.054	0	0	0.19	N.A.	N.A.	N.A.	N.A.	N.A.	N.A.	N.A.	N.A.	N.A.	N.A.	N.A.	N.A.	N.A.
TRINITY_DN1251_c0_g1	0.265089	5.91887	0.092221	0.12542	16.785	20.182	19.092	24.643	19.065	21.668	N.A.	N.A.	N.A.	sp|O95251|KAT7_HUMAN	1.57e-87	sp|O95251|KAT7_HUMAN Histone acetyltransferase KAT7 OS=Homo sapiens OX=9606 GN=KAT7 PE=1 SV=1	GO:0030127,GO:0005515,GO:0005634,GO:0006355,GO:0006886,GO:0006888,GO:0008270,GO:0016747	COPII vesicle coat,protein binding,nucleus,regulation of DNA-templated transcription,intracellular protein transport,endoplasmic reticulum to Golgi vesicle-mediated transport,zinc ion binding,acyltransferase activity, transferring groups other than amino-acyl groups	K11378	566.13	674.7	2e-202	histone acetyltransferase SAS3 [EC:2.3.1.48]
TRINITY_DN1252_c0_g1	-0.87835	5.01371	0.0303611	0.0457226	12.825	11.611	10.268	6.388	8.951	13.762	gi|2519850317|emb|OX596346.1|	3.13e-67	Coprinellus micaceus genome assembly, chromosome: 13	N.A.	N.A.	N.A.	GO:0009405,GO:0005576,GO:0005576,GO:0008200	obsolete pathogenesis,extracellular region,extracellular region,ion channel inhibitor activity	N.A.	N.A.	N.A.	N.A.	N.A.
TRINITY_DN1253_c0_g1	1.61817	6.49237	8.85597e-20	9.21772e-19	17.713	16.195	16.602	99.201	89.561	114.795	N.A.	N.A.	N.A.	N.A.	N.A.	N.A.	GO:0032259,GO:0008152,GO:0008168	methylation,metabolic process,methyltransferase activity	N.A.	N.A.	N.A.	N.A.	N.A.
TRINITY_DN1254_c0_g1	-0.0451096	7.83483	0.761096	0.801021	58.835	50.943	54.567	53.867	57.663	52.211	N.A.	N.A.	N.A.	sp|Q4PFA5|UBC2_USTMA	2.4e-87	sp|Q4PFA5|UBC2_USTMA Ubiquitin-conjugating enzyme E2 2 OS=Ustilago maydis (strain 521 / FGSC 9021) OX=237631 GN=UBC2 PE=3 SV=1	GO:0016881,GO:0004672,GO:0004672,GO:0005524,GO:0005524,GO:0006468,GO:0006468	acid-amino acid ligase activity,protein kinase activity,protein kinase activity,ATP binding,ATP binding,protein phosphorylation,protein phosphorylation	K10573	238.47	331.5	2.2e-99	ubiquitin-conjugating enzyme E2 A [EC:2.3.2.23]
TRINITY_DN1254_c1_g1	3.55254	7.97847	4.33449e-63	3.33139e-61	28.899	23.923	32.658	334.427	273	361.286	N.A.	N.A.	N.A.	N.A.	N.A.	N.A.	GO:0006468,GO:0003824,GO:0004672,GO:0005524	protein phosphorylation,catalytic activity,protein kinase activity,ATP binding	N.A.	N.A.	N.A.	N.A.	N.A.
TRINITY_DN1254_c2_g1	-0.308156	6.76671	0.208551	0.260522	66.082	61.57	63.226	46.428	47.102	68.821	gi|2234874244|ref|XM_047897760.1|	0	Psilocybe cubensis uncharacterized protein (JR316_0012125), partial mRNA	sp|B0DSK4|EFGM_LACBS	0	sp|B0DSK4|EFGM_LACBS Elongation factor G, mitochondrial OS=Laccaria bicolor (strain S238N-H82 / ATCC MYA-4686) OX=486041 GN=MEF1 PE=3 SV=1	GO:0005525,GO:0003924	GTP binding,GTPase activity	K02355	535.57	1090.9	0	elongation factor G
TRINITY_DN1254_c3_g1	0.0154516	6.67087	0.921327	0.936709	125.352	105.022	135.195	131.359	117.751	114.855	N.A.	N.A.	N.A.	sp|O94505|DPNP_SCHPO	6.68e-86	sp|O94505|DPNP_SCHPO 3'(2'),5'-bisphosphate nucleotidase OS=Schizosaccharomyces pombe (strain 972 / ATCC 24843) OX=284812 GN=tol1 PE=1 SV=1	GO:0046854	phosphatidylinositol phosphate biosynthetic process	N.A.	N.A.	N.A.	N.A.	N.A.
TRINITY_DN1254_c4_g1	3.38614	3.69293	1.78759e-21	2.08844e-20	1.945	2.131	2.444	27.209	14.976	26.325	N.A.	N.A.	N.A.	N.A.	N.A.	N.A.	GO:0019083,GO:0004672,GO:0004672,GO:0005524,GO:0005524,GO:0006468,GO:0006468	viral transcription,protein kinase activity,protein kinase activity,ATP binding,ATP binding,protein phosphorylation,protein phosphorylation	N.A.	N.A.	N.A.	N.A.	N.A.
TRINITY_DN1254_c5_g1	-0.88051	6.875	9.8294e-09	3.90764e-08	442.956	475.491	392.744	187.066	244.31	247.53	N.A.	N.A.	N.A.	N.A.	N.A.	N.A.	N.A.	N.A.	N.A.	N.A.	N.A.	N.A.	N.A.
TRINITY_DN1255_c0_g1	1.10901	1.49332	0.00644125	0.0110696	3.071	4.84	5.016	13.047	17.629	6.566	N.A.	N.A.	N.A.	N.A.	N.A.	N.A.	N.A.	N.A.	N.A.	N.A.	N.A.	N.A.	N.A.
TRINITY_DN1255_c1_g1	-1.83517	-0.277106	0.00150336	0.00288219	0.898	2.046	1.345	0.292	0.5	0.41	N.A.	N.A.	N.A.	N.A.	N.A.	N.A.	N.A.	N.A.	N.A.	N.A.	N.A.	N.A.	N.A.
TRINITY_DN1256_c0_g1	-0.695183	5.95579	0.00495511	0.00869794	43.689	43.31	69.078	35.33	27.613	27.085	N.A.	N.A.	N.A.	N.A.	N.A.	N.A.	N.A.	N.A.	N.A.	N.A.	N.A.	N.A.	N.A.
TRINITY_DN1257_c0_g1	-0.935956	6.43891	0.00709949	0.0120935	62.705	41.795	23.062	19.923	22.154	24.936	N.A.	N.A.	N.A.	N.A.	N.A.	N.A.	GO:0046872	metal ion binding	K21544	116.83	262.9	6.4e-78	C2H2 transcription facotor
TRINITY_DN1258_c0_g1	0.175607	5.32624	0.315258	0.376251	11.759	12.113	12.149	16.284	13.529	14.312	N.A.	N.A.	N.A.	N.A.	N.A.	N.A.	GO:0007165,GO:0005057	signal transduction,obsolete signal transducer activity, downstream of receptor	K20410	67.07	329.6	2e-98	target of rapamycin complex 2 subunit MAPKAP1/AVO1
TRINITY_DN1259_c0_g1	0.413479	2.13425	0.155193	0.200457	2.064	2.519	2.781	3.194	3.067	3.558	N.A.	N.A.	N.A.	N.A.	N.A.	N.A.	N.A.	N.A.	N.A.	N.A.	N.A.	N.A.	N.A.
TRINITY_DN1259_c1_g1	0.400843	3.2538	0.377143	0.439838	3.791	4.631	3.435	2.62	3.709	7.936	N.A.	N.A.	N.A.	N.A.	N.A.	N.A.	N.A.	N.A.	N.A.	N.A.	N.A.	N.A.	N.A.
TRINITY_DN1259_c2_g1	-0.51854	4.81677	0.0239598	0.0369045	36.976	36.302	41.836	22.413	24.873	36.559	N.A.	N.A.	N.A.	N.A.	N.A.	N.A.	N.A.	N.A.	N.A.	N.A.	N.A.	N.A.	N.A.
TRINITY_DN1259_c2_g2	-1.04683	8.3599	2.19503e-09	9.37282e-09	505.76	422.701	438.214	196.053	206.463	251.678	gi|628835198|ref|XM_007769713.1|	2.94e-179	Coniophora puteana RWD-64-598 SS2 hypothetical protein partial mRNA	sp|O13302|IDH1_AJECA	3.61e-136	sp|O13302|IDH1_AJECA Isocitrate dehydrogenase [NAD] subunit 1, mitochondrial OS=Ajellomyces capsulatus OX=5037 GN=IDH1 PE=2 SV=1	GO:0055114,GO:0016616	obsolete oxidation-reduction process,oxidoreductase activity, acting on the CH-OH group of donors, NAD or NADP as acceptor	K00030	446.8	457.3	4.4e-137	isocitrate dehydrogenase (NAD+) [EC:1.1.1.41]
TRINITY_DN1259_c3_g1	0.502558	6.8234	0.000353764	0.000755289	44.489	45.337	49.278	58.999	60.403	66.832	N.A.	N.A.	N.A.	N.A.	N.A.	N.A.	N.A.	N.A.	K11271	45.47	149.1	8.3e-44	sister chromatid cohesion protein DCC1
TRINITY_DN1259_c4_g1	0.786398	10.3803	3.36513e-05	8.4001e-05	1216.22	1112.15	1133.94	2381.81	1723.26	1815.09	gi|597910985|ref|XM_007302730.1|	0	Stereum hirsutum FP-91666 SS1 glutamine synthetase (STEHIDRAFT_155462), partial mRNA	sp|Q96UV5|GLNA_HEBCY	0	sp|Q96UV5|GLNA_HEBCY Glutamine synthetase OS=Hebeloma cylindrosporum OX=76867 GN=GLN1 PE=2 SV=1	GO:0006807,GO:0004356,GO:0006542	nitrogen compound metabolic process,glutamate-ammonia ligase activity,glutamine biosynthetic process	K01915	34.17	525.2	1.4e-157	glutamine synthetase [EC:6.3.1.2]
TRINITY_DN125_c0_g1	1.09072	7.43	6.04837e-15	4.36816e-14	18.572	18.932	19.6	40.863	44.264	40.777	gi|2050718973|ref|XM_041335055.1|	0	Suillus subaureus P-loop containing nucleoside triphosphate hydrolase protein (BJ212DRAFT_1339280), mRNA	sp|Q4PFD9|PRP5_USTMA	0	sp|Q4PFD9|PRP5_USTMA Pre-mRNA-processing ATP-dependent RNA helicase PRP5 OS=Ustilago maydis (strain 521 / FGSC 9021) OX=237631 GN=PRP5 PE=3 SV=1	GO:0055085,GO:0000166,GO:0003676,GO:0003677,GO:0005524,GO:0016021,GO:0016787,GO:0022857,GO:0046872	transmembrane transport,nucleotide binding,nucleic acid binding,DNA binding,ATP binding,N.A.,hydrolase activity,transmembrane transporter activity,metal ion binding	K14306,K12811	67.1,751.87	3.02116e+06	5.3E-90,0	nuclear pore complex protein Nup62,ATP-dependent RNA helicase DDX46/PRP5 [EC:3.6.4.13]
TRINITY_DN125_c1_g1	-0.304631	8.79863	0.0475141	0.0685835	121.086	113.792	125.79	92.78	85.352	75.877	N.A.	N.A.	N.A.	sp|O60072|SLH1_SCHPO	0	sp|O60072|SLH1_SCHPO RQC trigger complex helicase slh1 OS=Schizosaccharomyces pombe (strain 972 / ATCC 24843) OX=284812 GN=slh1 PE=1 SV=1	GO:0055085,GO:0003676,GO:0003677,GO:0005515,GO:0005524,GO:0006520,GO:0008152,GO:0009058,GO:0016021,GO:0016787,GO:0016829,GO:0019083,GO:0022857,GO:0030170	transmembrane transport,nucleic acid binding,DNA binding,protein binding,ATP binding,amino acid metabolic process,metabolic process,biosynthetic process,N.A.,hydrolase activity,lyase activity,viral transcription,transmembrane transporter activity,pyridoxal phosphate binding	K14264	499.77	647.2	5.5e-195	kynurenine aminotransferase [EC:2.6.1.7]
TRINITY_DN125_c2_g1	0.471731	5.20138	0.00257538	0.00474771	27.408	28.251	31.086	48.345	62.198	53.48	N.A.	N.A.	N.A.	N.A.	N.A.	N.A.	GO:0016598,GO:0004057	protein arginylation,arginyl-tRNA--protein transferase activity	K00685	201.27	364.2	7.3e-109	arginyl-tRNA---protein transferase [EC:2.3.2.8]
TRINITY_DN125_c3_g1	-0.163539	7.52485	0.296558	0.356201	33.885	39.058	41.282	49.016	41.164	60.606	N.A.	N.A.	N.A.	sp|A0A0D1E015|UPA1_USTMA	1.39e-95	sp|A0A0D1E015|UPA1_USTMA FYVE zinc finger domain protein UPA1 OS=Ustilago maydis (strain 521 / FGSC 9021) OX=237631 GN=UPA1 PE=1 SV=1	GO:0046872,GO:0005126,GO:0005515,GO:0005576,GO:0006464,GO:0006955,GO:0008083,GO:0008270,GO:0009405,GO:0016151,GO:0019049,GO:0045735	metal ion binding,cytokine receptor binding,protein binding,extracellular region,N.A.,immune response,growth factor activity,zinc ion binding,obsolete pathogenesis,nickel cation binding,mitigation of host antiviral defense response,nutrient reservoir activity	K10694,K06700,K06867	53.13,67.53,104.67	57.2,158.1,113.1	0.000000000000001,1.7E-46,8.4E-33	E3 ubiquitin-protein ligase ZNRF1/2 [EC:2.3.2.27],proteasome inhibitor subunit 1 (PI31),uncharacterized protein
TRINITY_DN1260_c0_g1	-1.01875	5.74794	2.43937e-12	1.39367e-11	43.097	49.949	42.981	47.208	45.047	46.174	N.A.	N.A.	N.A.	sp|Q9UT18|THI9_SCHPO	4.21e-138	sp|Q9UT18|THI9_SCHPO Thiamine transporter thi9 OS=Schizosaccharomyces pombe (strain 972 / ATCC 24843) OX=284812 GN=thi9 PE=1 SV=1	GO:0055085,GO:0003333,GO:0006810,GO:0015171,GO:0016020	transmembrane transport,amino acid transmembrane transport,transport,amino acid transmembrane transporter activity,membrane	N.A.	N.A.	N.A.	N.A.	N.A.
TRINITY_DN1260_c1_g1	-0.0375277	7.44326	0.834221	0.864108	50.384	50.366	49.823	55.285	54.726	39.098	N.A.	N.A.	N.A.	sp|Q10251|IF2P_SCHPO	0	sp|Q10251|IF2P_SCHPO Eukaryotic translation initiation factor 5B OS=Schizosaccharomyces pombe (strain 972 / ATCC 24843) OX=284812 GN=SPAC56F8.03 PE=1 SV=1	GO:0007264,GO:0000166,GO:0003924,GO:0005525,GO:0005622	small GTPase mediated signal transduction,nucleotide binding,GTPase activity,GTP binding,intracellular anatomical structure	K03243	268.53	1364.3	0	translation initiation factor 5B
TRINITY_DN1260_c2_g1	-0.815544	7.17424	3.93078e-06	1.12288e-05	34.142	31.519	35.802	24.762	19.272	16.071	gi|597921759|ref|XM_007315162.1|	0	Serpula lacrymans var. lacrymans S7.9 hypothetical protein (SERLADRAFT_354579), partial mRNA	sp|A1ZAJ2|KIF1A_DROME	1.53e-177	sp|A1ZAJ2|KIF1A_DROME Kinesin-like protein unc-104 OS=Drosophila melanogaster OX=7227 GN=unc-104 PE=1 SV=1	GO:0031683,GO:0003777,GO:0003777,GO:0003873,GO:0003924,GO:0004871,GO:0005515,GO:0005524,GO:0005524,GO:0005524,GO:0005525,GO:0005622,GO:0005634,GO:0005737,GO:0006000,GO:0006576,GO:0007018,GO:0007018,GO:0007186,GO:0007264,GO:0008017,GO:0008017,GO:0008152,GO:0008168,GO:0008610,GO:0016429,GO:0019001,GO:0030488,GO:0031515	G-protein beta/gamma-subunit complex binding,microtubule motor activity,microtubule motor activity,6-phosphofructo-2-kinase activity,GTPase activity,obsolete signal transducer activity,protein binding,ATP binding,ATP binding,ATP binding,GTP binding,intracellular anatomical structure,nucleus,cytoplasm,fructose metabolic process,biogenic amine metabolic process,microtubule-based movement,microtubul…	K10392,K00574,K07943	1118.53,338.33,273.67	1206.2,417.1,352	0,5.5E-125,9.4E-106	kinesin family member 1,cyclopropane-fatty-acyl-phospholipid synthase [EC:2.1.1.79],ADP-ribosylation factor-like protein 2
TRINITY_DN12610_c0_g1	-1.8844	1.19056	4.56897e-07	1.47829e-06	28.731	30.032	34.094	5.576	9.103	9.934	N.A.	N.A.	N.A.	N.A.	N.A.	N.A.	GO:0016491,GO:0008152	oxidoreductase activity,metabolic process	N.A.	N.A.	N.A.	N.A.	N.A.
TRINITY_DN1261_c0_g1	0.253806	5.88059	0.201939	0.253405	77.782	80.388	93.558	76.799	111.497	107.499	N.A.	N.A.	N.A.	N.A.	N.A.	N.A.	N.A.	N.A.	N.A.	N.A.	N.A.	N.A.	N.A.
TRINITY_DN1261_c0_g2	-0.00992337	6.0687	0.956769	0.966335	15.926	17.559	18.346	15.667	15.824	21.278	N.A.	N.A.	N.A.	N.A.	N.A.	N.A.	N.A.	N.A.	N.A.	N.A.	N.A.	N.A.	N.A.
TRINITY_DN1262_c0_g1	1.82836	4.13926	1.15243e-08	4.55403e-08	4.354	4.66	4.598	13.545	21.186	10.944	N.A.	N.A.	N.A.	N.A.	N.A.	N.A.	N.A.	N.A.	N.A.	N.A.	N.A.	N.A.	N.A.
TRINITY_DN1262_c1_g1	-0.136223	5.70076	0.406376	0.469341	12.46	13.752	14.939	11.769	14.726	11.094	N.A.	N.A.	N.A.	N.A.	N.A.	N.A.	N.A.	N.A.	N.A.	N.A.	N.A.	N.A.	N.A.
TRINITY_DN1262_c2_g1	-4.26085	6.17327	3.45161e-49	1.52778e-47	236.851	191.67	181.601	6.962	13.41	10.974	N.A.	N.A.	N.A.	N.A.	N.A.	N.A.	GO:0016491,GO:0008152	oxidoreductase activity,metabolic process	N.A.	N.A.	N.A.	N.A.	N.A.
TRINITY_DN1262_c3_g1	-2.91883	3.95266	1.94436e-36	4.98395e-35	75.462	66.883	71.196	9.691	9.418	8.945	N.A.	N.A.	N.A.	N.A.	N.A.	N.A.	GO:0016846,GO:0008152	carbon-sulfur lyase activity,metabolic process	N.A.	N.A.	N.A.	N.A.	N.A.
TRINITY_DN12639_c0_g1	2.28687	2.25881	7.79805e-09	3.13786e-08	4.018	5.266	6.434	30.717	25.188	17.24	N.A.	N.A.	N.A.	N.A.	N.A.	N.A.	N.A.	N.A.	N.A.	N.A.	N.A.	N.A.	N.A.
TRINITY_DN1263_c0_g1	3.46145	9.1383	5.93783e-15	4.29193e-14	44.213	54.268	44.126	721.823	728.57	256.236	N.A.	N.A.	N.A.	sp|C5FHK0|SED1_ARTOC	1.03e-116	sp|C5FHK0|SED1_ARTOC Tripeptidyl-peptidase SED1 OS=Arthroderma otae (strain ATCC MYA-4605 / CBS 113480) OX=554155 GN=SED1 PE=3 SV=1	GO:0008236,GO:0003677,GO:0004252,GO:0006508	serine-type peptidase activity,DNA binding,serine-type endopeptidase activity,proteolysis	K01279	306.63	550	4.9e-165	tripeptidyl-peptidase I [EC:3.4.14.9]
TRINITY_DN1263_c1_g1	-1.67022	8.71851	7.10303e-23	9.06296e-22	705.902	651.231	681.007	182.681	216.915	234.368	N.A.	N.A.	N.A.	N.A.	N.A.	N.A.	GO:0005751,GO:0004129,GO:0004129,GO:0005743,GO:0005743,GO:0005751	mitochondrial respiratory chain complex IV,cytochrome-c oxidase activity,cytochrome-c oxidase activity,mitochondrial inner membrane,mitochondrial inner membrane,mitochondrial respiratory chain complex IV	K02266	27.43	56.5	1.8e-15	cytochrome c oxidase subunit 6a
TRINITY_DN1264_c0_g1	-0.808072	3.36162	0.000563686	0.00116243	21.257	20.277	17.22	9.247	7.341	5.887	N.A.	N.A.	N.A.	N.A.	N.A.	N.A.	GO:0008270,GO:0003677,GO:0004129,GO:0006355	zinc ion binding,DNA binding,cytochrome-c oxidase activity,regulation of DNA-templated transcription	N.A.	N.A.	N.A.	N.A.	N.A.
TRINITY_DN1265_c0_g1	0.330579	6.41826	0.03552	0.0526927	16.498	16.631	19.31	22.218	20.555	24.676	gi|2028107301|ref|XM_040906448.1|	1.09e-138	Laetiporus sulphureus 93-53 uncharacterized protein (LAESUDRAFT_701311), partial mRNA	sp|P0CS78|SPB1_CRYNJ	0	sp|P0CS78|SPB1_CRYNJ AdoMet-dependent rRNA methyltransferase SPB1 OS=Cryptococcus neoformans var. neoformans serotype D (strain JEC21 / ATCC MYA-565) OX=214684 GN=SPB1 PE=3 SV=1	GO:0032259,GO:0005634,GO:0006364,GO:0008168	methylation,nucleus,rRNA processing,methyltransferase activity	K14857	278.87	955.1	2e-287	AdoMet-dependent rRNA methyltransferase SPB1 [EC:2.1.1.-]
TRINITY_DN1266_c0_g1	-0.036126	6.7536	0.789465	0.825717	34.794	35.459	36.211	34.875	32.616	36.539	gi|2033050564|ref|XM_041317970.1|	0	Suillus paluster P-loop containing nucleoside triphosphate hydrolase protein (EDB91DRAFT_1116196), mRNA	sp|O13768|ERCC3_SCHPO	0	sp|O13768|ERCC3_SCHPO General transcription and DNA repair factor IIH helicase subunit XPB OS=Schizosaccharomyces pombe (strain 972 / ATCC 24843) OX=284812 GN=ptr8 PE=1 SV=1	GO:0043565,GO:0003676,GO:0003677,GO:0003700,GO:0005524,GO:0005672,GO:0006355,GO:0006367,GO:0016787	sequence-specific DNA binding,nucleic acid binding,DNA binding,DNA-binding transcription factor activity,ATP binding,transcription factor TFIIA complex,regulation of DNA-templated transcription,transcription initiation at RNA polymerase II promoter,hydrolase activity	K10843	236.93	620.9	2.1e-186	DNA excision repair protein ERCC-3 [EC:5.6.2.4]
TRINITY_DN1267_c0_g1	-1.07549	6.34231	6.51334e-13	3.94708e-12	39.207	31.292	35.711	29.916	30.691	35.14	N.A.	N.A.	N.A.	sp|Q9SEE4|PIRL_SOLLC	3.64e-74	sp|Q9SEE4|PIRL_SOLLC Pirin-like protein OS=Solanum lycopersicum OX=4081 PE=2 SV=1	GO:0055085,GO:0016021,GO:0016021,GO:0055085	transmembrane transport,N.A.,N.A.,transmembrane transport	K14841,K06911	115.1,25.1	205.2,324.3	1.1E-60,7.3E-97	ribosome biogenesis protein NSA1,quercetin 2,3-dioxygenase [EC:1.13.11.24]
TRINITY_DN1268_c0_g1	-0.89977	6.21693	9.79721e-07	3.02839e-06	32.927	26.367	27.351	17.703	14.595	12.353	gi|2234713751|ref|XM_047926494.1|	1.79e-101	Fomitopsis rosea transcription initiation factor TFIID component TAF4 family-domain-containing protein (C8Q71DRAFT_838994), mRNA	N.A.	N.A.	N.A.	GO:0022410,GO:0005669,GO:0006352,GO:0006508,GO:0007186,GO:0007631,GO:0008236,GO:0016021,GO:0016499,GO:0016787	circadian sleep/wake cycle process,transcription factor TFIID complex,DNA-templated transcription initiation,proteolysis,G protein-coupled receptor signaling pathway,feeding behavior,serine-type peptidase activity,N.A.,orexin receptor activity,hydrolase activity	K03129	69.3	74.8	3.2e-21	transcription initiation factor TFIID subunit 4
TRINITY_DN1268_c1_g1	-0.859364	4.02949	0.000987324	0.0019571	16.261	17.483	16.22	6.973	8.233	11.813	N.A.	N.A.	N.A.	N.A.	N.A.	N.A.	N.A.	N.A.	N.A.	N.A.	N.A.	N.A.	N.A.
TRINITY_DN1268_c6_g1	1.03099	5.97317	2.20392e-07	7.41578e-07	30.084	33.82	27.361	71.916	62.926	49.042	gi|170091357|ref|XM_001876866.1|	8.81e-96	Laccaria bicolor S238N-H82 histone deacetylase complex, catalytic component RPD3 (HDA16202) partial mRNA	sp|P56517|HDAC1_CHICK	5.96e-160	sp|P56517|HDAC1_CHICK Histone deacetylase 1 OS=Gallus gallus OX=9031 GN=HDAC1 PE=2 SV=1	N.A.	N.A.	N.A.	N.A.	N.A.	N.A.	N.A.
TRINITY_DN1269_c0_g1	0.623782	4.99932	0.00121735	0.00236877	5.055	4.991	5.788	10.005	10.995	7.726	N.A.	N.A.	N.A.	sp|P36617|RAD16_SCHPO	2.02e-172	sp|P36617|RAD16_SCHPO DNA repair protein rad16 OS=Schizosaccharomyces pombe (strain 972 / ATCC 24843) OX=284812 GN=rad16 PE=1 SV=2	GO:0016773,GO:0003677,GO:0003824,GO:0004518,GO:0004672,GO:0005524,GO:0006468,GO:0009103,GO:0016020	phosphotransferase activity, alcohol group as acceptor,DNA binding,catalytic activity,nuclease activity,protein kinase activity,ATP binding,protein phosphorylation,lipopolysaccharide biosynthetic process,membrane	K10848	114.97	985.3	1.9e-296	DNA excision repair protein ERCC-4 [EC:3.1.-.-]
TRINITY_DN126_c0_g1	19.6071	11.5102	5.03328e-28	8.71387e-27	0	0	0	1073.93	4168.93	440.112	N.A.	N.A.	N.A.	N.A.	N.A.	N.A.	GO:0055114,GO:0003723,GO:0003968,GO:0004129,GO:0004222,GO:0005524,GO:0006351,GO:0016020,GO:0016021	obsolete oxidation-reduction process,RNA binding,RNA-dependent RNA polymerase activity,cytochrome-c oxidase activity,metalloendopeptidase activity,ATP binding,DNA-templated transcription,membrane,N.A.	N.A.	N.A.	N.A.	N.A.	N.A.
TRINITY_DN126_c1_g2	12.738	4.64919	0.000296304	0.000641544	0	0	0	459.853	2357.38	0	N.A.	N.A.	N.A.	N.A.	N.A.	N.A.	N.A.	N.A.	N.A.	N.A.	N.A.	N.A.	N.A.
TRINITY_DN1270_c0_g2	0.234067	5.15923	0.187104	0.236973	24.042	26.632	30.132	33.381	27.374	32.512	N.A.	N.A.	N.A.	N.A.	N.A.	N.A.	N.A.	N.A.	N.A.	N.A.	N.A.	N.A.	N.A.
TRINITY_DN1271_c0_g1	0.214192	6.7629	0.27126	0.328952	21.366	21.451	19.764	38.784	33.845	24.276	N.A.	N.A.	N.A.	sp|J9VHZ4|ITR1_CRYNH	0	sp|J9VHZ4|ITR1_CRYNH Myo-inositol transporter 1 OS=Cryptococcus neoformans var. grubii serotype A (strain H99 / ATCC 208821 / CBS 10515 / FGSC 9487) OX=235443 GN=ITR1 PE=2 SV=1	GO:0055085,GO:0005515,GO:0008152,GO:0008168,GO:0016021,GO:0022857	transmembrane transport,protein binding,metabolic process,methyltransferase activity,N.A.,transmembrane transporter activity	K19787,K08150,K11866	291.37,521.07,351.87	500.7,651,366.2	3E-150,1.3E-195,2.2E-109	carnosine N-methyltransferase [EC:2.1.1.22],MFS transporter, SP family, solute carrier family 2 (myo-inositol transporter), member 13,STAM-binding protein [EC:3.4.19.12]
TRINITY_DN1271_c1_g1	2.08457	8.04881	8.36633e-26	1.25946e-24	31.259	27.569	27.769	145.759	118.784	99.394	N.A.	N.A.	N.A.	N.A.	N.A.	N.A.	GO:0055114,GO:0004096,GO:0020037	obsolete oxidation-reduction process,catalase activity,heme binding	N.A.	N.A.	N.A.	N.A.	N.A.
TRINITY_DN1271_c2_g1	0.163026	5.36539	0.37031	0.432633	42.603	43.139	46.534	47.717	41.306	57.967	gi|2028105195|ref|XM_040908822.1|	4.74e-72	Laetiporus sulphureus 93-53 pre-mRNA-splicing factor ISY1 (LAESUDRAFT_725451), mRNA	sp|Q4PEZ0|ISY1_USTMA	9.49e-93	sp|Q4PEZ0|ISY1_USTMA Pre-mRNA-splicing factor ISY1 OS=Ustilago maydis (strain 521 / FGSC 9021) OX=237631 GN=ISY1 PE=3 SV=1	N.A.	N.A.	K12870	72.87	310.2	1e-92	pre-mRNA-splicing factor ISY1
TRINITY_DN1271_c3_g1	-0.13513	1.76137	0.753207	0.794576	2.31	1.875	2.417	1.375	1.446	2.938	N.A.	N.A.	N.A.	N.A.	N.A.	N.A.	N.A.	N.A.	N.A.	N.A.	N.A.	N.A.	N.A.
TRINITY_DN1273_c0_g1	0.0709722	13.2811	0.735365	0.779578	21050.7	21897	17000.2	19624	25539.6	19150.7	N.A.	N.A.	N.A.	sp|O13747|EPT1_SCHPO	9.51e-77	sp|O13747|EPT1_SCHPO RING finger protein ETP1 homolog OS=Schizosaccharomyces pombe (strain 972 / ATCC 24843) OX=284812 GN=SPAC16E8.13 PE=3 SV=1	GO:0046872,GO:0004842,GO:0005515,GO:0005680,GO:0007155,GO:0008270,GO:0016021,GO:0030001	metal ion binding,ubiquitin-protein transferase activity,protein binding,anaphase-promoting complex,cell adhesion,zinc ion binding,N.A.,metal ion transport	K10632	146.23	442.6	1.6e-132	BRCA1-associated protein [EC:2.3.2.27]
TRINITY_DN12740_c0_g1	5.49072	0.928732	1.04778e-13	6.8525e-13	0	0	6.933	144.33	127.887	78.456	N.A.	N.A.	N.A.	N.A.	N.A.	N.A.	N.A.	N.A.	N.A.	N.A.	N.A.	N.A.	N.A.
TRINITY_DN1274_c0_g1	-0.689535	2.30353	0.0174138	0.0275179	28.623	31.831	26.706	10.113	10.484	8.065	N.A.	N.A.	N.A.	N.A.	N.A.	N.A.	N.A.	N.A.	N.A.	N.A.	N.A.	N.A.	N.A.
TRINITY_DN1274_c1_g1	0.621426	7.05512	0.00014352	0.000328752	61.896	49.362	53.394	92.25	83.873	75.028	gi|2085332166|ref|XM_043186976.1|	0	Guyanagaster necrorhizus MCA 3950 DEAD-domain-containing protein (BT62DRAFT_935594), mRNA	sp|Q0CBE1|DHH1_ASPTN	0	sp|Q0CBE1|DHH1_ASPTN ATP-dependent RNA helicase dhh1 OS=Aspergillus terreus (strain NIH 2624 / FGSC A1156) OX=341663 GN=dhh1 PE=3 SV=1	GO:0016787,GO:0003676,GO:0003677,GO:0005524,GO:0005672,GO:0006367	hydrolase activity,nucleic acid binding,DNA binding,ATP binding,transcription factor TFIIA complex,transcription initiation at RNA polymerase II promoter	K12614	420	865.4	5e-261	ATP-dependent RNA helicase DDX6/DHH1 [EC:3.6.4.13]
TRINITY_DN1274_c2_g1	-0.0822431	3.56059	0.846319	0.87474	59.358	60.329	57.938	73.497	60.349	25.995	N.A.	N.A.	N.A.	N.A.	N.A.	N.A.	N.A.	N.A.	N.A.	N.A.	N.A.	N.A.	N.A.
TRINITY_DN1274_c2_g2	-0.966241	4.28486	6.7966e-06	1.87721e-05	77.397	54.268	65.389	60.515	40.12	30.573	N.A.	N.A.	N.A.	N.A.	N.A.	N.A.	N.A.	N.A.	K18168,K09159	104.27,77.3	172.5,78.2	6.9E-51,2.3E-22	succinate dehydrogenase assembly factor 2,antitoxin CptB
TRINITY_DN1274_c3_g1	1.61289	3.84075	1.11614e-05	2.98018e-05	5.608	4.404	3.762	17.432	15.378	8.295	N.A.	N.A.	N.A.	N.A.	N.A.	N.A.	N.A.	N.A.	N.A.	N.A.	N.A.	N.A.	N.A.
TRINITY_DN1274_c3_g2	-2.20871	7.91231	2.56273e-05	6.51841e-05	1291.47	1091.89	836.619	279.002	330.815	78.126	N.A.	N.A.	N.A.	N.A.	N.A.	N.A.	N.A.	N.A.	N.A.	N.A.	N.A.	N.A.	N.A.
TRINITY_DN1274_c4_g1	-1.0508	4.19057	0.0255185	0.0390463	58.746	65.5	61.082	35.882	52.279	36.16	N.A.	N.A.	N.A.	N.A.	N.A.	N.A.	N.A.	N.A.	N.A.	N.A.	N.A.	N.A.	N.A.
TRINITY_DN1275_c0_g1	0.680184	8.27657	9.3607e-06	2.53326e-05	46.928	46.341	48.188	72.685	84.569	72.909	N.A.	N.A.	N.A.	N.A.	N.A.	N.A.	GO:0045444,GO:0005515,GO:0009166,GO:0016787,GO:0016787	fat cell differentiation,protein binding,nucleotide catabolic process,hydrolase activity,hydrolase activity	N.A.	N.A.	N.A.	N.A.	N.A.
TRINITY_DN1276_c0_g1	0.12507	5.71186	0.352609	0.414548	22.748	22.739	24.58	30.826	32.181	33.081	N.A.	N.A.	N.A.	N.A.	N.A.	N.A.	N.A.	N.A.	N.A.	N.A.	N.A.	N.A.	N.A.
TRINITY_DN1277_c0_g1	-3.01443	7.27585	2.98988e-37	7.92409e-36	294.027	278.243	418.396	44.273	59.99	53.88	N.A.	N.A.	N.A.	N.A.	N.A.	N.A.	GO:0016021,GO:0004659,GO:0004659,GO:0016021	N.A.,prenyltransferase activity,prenyltransferase activity,N.A.	N.A.	N.A.	N.A.	N.A.	N.A.
TRINITY_DN1278_c0_g1	-2.05881	6.48899	3.48073e-19	3.4674e-18	64.611	55.016	44.698	12.018	10.332	17.61	N.A.	N.A.	N.A.	N.A.	N.A.	N.A.	GO:0046872,GO:0004671,GO:0005515,GO:0006481,GO:0008270,GO:0016020,GO:0016021	metal ion binding,protein C-terminal S-isoprenylcysteine carboxyl O-methyltransferase activity,protein binding,C-terminal protein methylation,zinc ion binding,membrane,N.A.	N.A.	N.A.	N.A.	N.A.	N.A.
TRINITY_DN12796_c0_g1	-5.09732	-0.0136363	2.22914e-09	9.51373e-09	4.749	4.404	10.241	0.271	0.218	0	N.A.	N.A.	N.A.	N.A.	N.A.	N.A.	N.A.	N.A.	N.A.	N.A.	N.A.	N.A.	N.A.
TRINITY_DN1279_c0_g1	-0.932165	6.3206	6.85244e-08	2.44206e-07	29.896	33.546	23.353	15.527	14.758	15.211	N.A.	N.A.	N.A.	N.A.	N.A.	N.A.	GO:0032313,GO:0000226,GO:0000922,GO:0005097,GO:0005815	N.A.,microtubule cytoskeleton organization,spindle pole,N.A.,microtubule organizing center	K16571	293.37	371	4.9e-111	gamma-tubulin complex component 4
TRINITY_DN1279_c0_g2	-0.546877	0.784515	0.210437	0.262725	12.667	11.1	15.193	5.587	7.896	12.783	N.A.	N.A.	N.A.	N.A.	N.A.	N.A.	N.A.	N.A.	N.A.	N.A.	N.A.	N.A.	N.A.
TRINITY_DN1279_c1_g1	-2.60196	10.7591	1.45869e-23	1.94197e-22	940.492	880.301	558.697	118.452	146.016	140.221	N.A.	N.A.	N.A.	sp|Q6DCZ9|UBC12_XENLA	1.33e-52	sp|Q6DCZ9|UBC12_XENLA NEDD8-conjugating enzyme Ubc12 OS=Xenopus laevis OX=8355 GN=ube2m PE=2 SV=1	GO:0055114,GO:0004674,GO:0006364,GO:0006464,GO:0015031,GO:0016491,GO:0016706,GO:0016881,GO:0030688	obsolete oxidation-reduction process,protein serine/threonine kinase activity,rRNA processing,N.A.,protein transport,oxidoreductase activity,2-oxoglutarate-dependent dioxygenase activity,acid-amino acid ligase activity,preribosome, small subunit precursor	K14849,K07127,K10579	49.03,134.2,178.63	328.3,166.9,221.1	5.5E-98,4.2E-49,1E-65	ribosomal RNA-processing protein 1,5-hydroxyisourate hydrolase [EC:3.5.2.17],ubiquitin-conjugating enzyme E2 M [EC:2.3.2.34]
TRINITY_DN127_c0_g1	0.15553	6.83521	0.23939	0.294083	33.234	33.044	33.267	35.85	38.076	39.698	N.A.	N.A.	N.A.	sp|P97494|GSH1_MOUSE	7.02e-165	sp|P97494|GSH1_MOUSE Glutamate--cysteine ligase catalytic subunit OS=Mus musculus OX=10090 GN=Gclc PE=1 SV=4	GO:0051301,GO:0004357,GO:0004357,GO:0004357,GO:0006355,GO:0006750,GO:0006750,GO:0006750,GO:0006914,GO:0007049,GO:0016021,GO:0046983	cell division,glutamate-cysteine ligase activity,glutamate-cysteine ligase activity,glutamate-cysteine ligase activity,regulation of DNA-templated transcription,glutathione biosynthetic process,glutathione biosynthetic process,glutathione biosynthetic process,autophagy,cell cycle,N.A.,protein dimerization activity	K11204,K08334	378.67,63.8	416.5,486.2	1.3E-124,7.1E-146	glutamate--cysteine ligase catalytic subunit [EC:6.3.2.2],beclin
TRINITY_DN1280_c0_g1	-0.571888	6.07711	9.67734e-05	0.0002268	37.854	31.585	36.402	28.141	23.437	27.355	N.A.	N.A.	N.A.	N.A.	N.A.	N.A.	N.A.	N.A.	K14304	118.6	388.8	2.7e-116	nuclear pore complex protein Nup85
TRINITY_DN1281_c0_g1	0.563967	7.4302	0.000744114	0.00150878	113.089	94.86	89.806	162.877	138.24	134.294	gi|598000988|ref|XM_007368501.1|	5.43e-108	Dichomitus squalens LYAD-421 SS1 glycogen phosphorylase (DICSQDRAFT_182386), mRNA	sp|P06738|PHSG_YEAST	6.08e-106	sp|P06738|PHSG_YEAST Glycogen phosphorylase OS=Saccharomyces cerevisiae (strain ATCC 204508 / S288c) OX=559292 GN=GPH1 PE=1 SV=4	GO:0008184,GO:0005975,GO:0005975,GO:0005975,GO:0008184,GO:0008184	glycogen phosphorylase activity,carbohydrate metabolic process,carbohydrate metabolic process,carbohydrate metabolic process,glycogen phosphorylase activity,glycogen phosphorylase activity	K00688,K00688	72.77,72.77	195.3,174.6	7.3E-58,1.3E-51	glycogen phosphorylase [EC:2.4.1.1],glycogen phosphorylase [EC:2.4.1.1]
TRINITY_DN1281_c0_g2	1.22015	7.8313	0.00131242	0.00254168	126.151	108.138	105.29	358.627	297.035	124.84	gi|628856811|ref|XM_007776716.1|	5.44e-108	Coniophora puteana RWD-64-598 SS2 glycosyltransferase family 35 protein mRNA	sp|Q00766|PHS1_DICDI	8.05e-146	sp|Q00766|PHS1_DICDI Glycogen phosphorylase 1 OS=Dictyostelium discoideum OX=44689 GN=glpV PE=1 SV=3	GO:0008184,GO:0005975	glycogen phosphorylase activity,carbohydrate metabolic process	K00688	72.77	283.8	1.3e-84	glycogen phosphorylase [EC:2.4.1.1]
TRINITY_DN1281_c1_g1	1.27641	0.0381398	0.010825	0.0177835	0.425	0.9	0.463	1.353	1.653	1.189	N.A.	N.A.	N.A.	N.A.	N.A.	N.A.	N.A.	N.A.	N.A.	N.A.	N.A.	N.A.	N.A.
TRINITY_DN1282_c0_g1	2.45631	2.91095	5.73846e-16	4.47965e-15	4.779	5.976	4.652	26.116	30.528	24.656	N.A.	N.A.	N.A.	N.A.	N.A.	N.A.	N.A.	N.A.	N.A.	N.A.	N.A.	N.A.	N.A.
TRINITY_DN1282_c0_g2	3.53679	4.00493	2.31512e-08	8.8316e-08	18.927	11.668	13.012	231.22	219.971	51.141	N.A.	N.A.	N.A.	N.A.	N.A.	N.A.	N.A.	N.A.	N.A.	N.A.	N.A.	N.A.	N.A.
TRINITY_DN12833_c0_g1	1.92274	2.64051	7.89624e-10	3.54258e-09	7.069	6.279	8.442	32.991	26.471	22.687	N.A.	N.A.	N.A.	N.A.	N.A.	N.A.	N.A.	N.A.	N.A.	N.A.	N.A.	N.A.	N.A.
TRINITY_DN1283_c0_g1	-0.567623	7.19668	0.124405	0.164729	133.24	114.331	58.211	45.551	62.763	43.086	N.A.	N.A.	N.A.	N.A.	N.A.	N.A.	N.A.	N.A.	N.A.	N.A.	N.A.	N.A.	N.A.
TRINITY_DN1283_c1_g1	0.474427	7.07817	0.00913947	0.0152508	61.412	43.594	50.223	78.228	71.355	64.254	N.A.	N.A.	N.A.	N.A.	N.A.	N.A.	GO:0006468,GO:0004672,GO:0005524	protein phosphorylation,protein kinase activity,ATP binding	N.A.	N.A.	N.A.	N.A.	N.A.
TRINITY_DN1283_c2_g1	-1.01606	0.412559	0.0240452	0.0370162	3.979	3.997	5.934	1.711	1.968	2.788	N.A.	N.A.	N.A.	N.A.	N.A.	N.A.	N.A.	N.A.	N.A.	N.A.	N.A.	N.A.	N.A.
TRINITY_DN1283_c3_g1	-0.426048	6.4608	0.00535711	0.00933852	166.8	159.621	149.225	106.878	110.583	130.666	N.A.	N.A.	N.A.	sp|A2XQV4|ETFB_ORYSI	8.2e-70	sp|A2XQV4|ETFB_ORYSI Electron transfer flavoprotein subunit beta, mitochondrial OS=Oryza sativa subsp. indica OX=39946 GN=ETFB PE=3 SV=1	N.A.	N.A.	K03521	78.87	300.2	8.6e-90	electron transfer flavoprotein beta subunit
TRINITY_DN1283_c3_g2	0.590174	8.06661	8.45449e-05	0.000199776	74.79	75.009	63.199	107.939	102.753	106.89	N.A.	N.A.	N.A.	N.A.	N.A.	N.A.	GO:0046872,GO:0004842,GO:0005515,GO:0005680,GO:0008270	metal ion binding,ubiquitin-protein transferase activity,protein binding,anaphase-promoting complex,zinc ion binding	N.A.	N.A.	N.A.	N.A.	N.A.
TRINITY_DN1283_c4_g1	-0.503473	5.58875	0.000573778	0.00118154	56.712	65.017	62.209	42.801	40.729	44.565	N.A.	N.A.	N.A.	N.A.	N.A.	N.A.	GO:0005634,GO:0003677	nucleus,DNA binding	N.A.	N.A.	N.A.	N.A.	N.A.
TRINITY_DN1284_c0_g1	4.29048	5.773	1.57902e-06	4.74924e-06	1.817	1.989	1.863	67.823	38.293	4.228	N.A.	N.A.	N.A.	N.A.	N.A.	N.A.	N.A.	N.A.	N.A.	N.A.	N.A.	N.A.	N.A.
TRINITY_DN1285_c0_g1	-0.0150568	6.73178	0.920657	0.936248	32.246	35.62	31.75	29.191	35.726	31.482	gi|2234751557|ref|XM_048028641.1|	1.17e-107	Antrodia serialis kinase-like domain-containing protein (B0H18DRAFT_1006266), mRNA	sp|O94168|SNF1_CANTR	5.39e-129	sp|O94168|SNF1_CANTR Carbon catabolite-derepressing protein kinase OS=Candida tropicalis OX=5482 GN=SNF1 PE=3 SV=1	GO:0055085,GO:0003677,GO:0003824,GO:0004672,GO:0004674,GO:0005524,GO:0005634,GO:0006270,GO:0006355,GO:0006468,GO:0008270,GO:0009103,GO:0016020,GO:0016020,GO:0016773,GO:0030001,GO:0046873	transmembrane transport,DNA binding,catalytic activity,protein kinase activity,protein serine/threonine kinase activity,ATP binding,nucleus,DNA replication initiation,regulation of DNA-templated transcription,protein phosphorylation,zinc ion binding,lipopolysaccharide biosynthetic process,membrane,membrane,phosphotransferase activity, alcohol group as acceptor,metal ion transport,metal ion transm…	K12761,K07198	653.5,451	712.3,519.2	3.2E-214,7.4E-156	carbon catabolite-derepressing protein kinase [EC:2.7.11.1],5'-AMP-activated protein kinase, catalytic alpha subunit [EC:2.7.11.31]
TRINITY_DN1285_c1_g1	0.319119	5.03402	0.0490896	0.0706439	23.805	22.095	25.843	30.035	29.995	28.714	N.A.	N.A.	N.A.	N.A.	N.A.	N.A.	GO:0005515	protein binding	K11887	130	283.5	1.8e-84	proteasomal ATPase-associated factor 1
TRINITY_DN1286_c0_g1	-1.39184	6.73968	4.44629e-08	1.62469e-07	353.968	316.419	303.701	135.776	144.374	135.064	N.A.	N.A.	N.A.	N.A.	N.A.	N.A.	N.A.	N.A.	N.A.	N.A.	N.A.	N.A.	N.A.
TRINITY_DN1286_c1_g1	-1.20316	6.42998	8.39142e-16	6.47995e-15	52.082	52.629	50.096	23.777	24.307	21.118	N.A.	N.A.	N.A.	N.A.	N.A.	N.A.	N.A.	N.A.	N.A.	N.A.	N.A.	N.A.	N.A.
TRINITY_DN1286_c2_g1	-2.95487	3.81315	2.10897e-10	9.93949e-10	515.1	558.578	543.204	94.318	86.179	28.194	N.A.	N.A.	N.A.	N.A.	N.A.	N.A.	N.A.	N.A.	K22939	36.83	94.5	3.2e-27	immediate early response 3-interacting protein 1
TRINITY_DN1287_c0_g1	1.4991	8.45441	0.029865	0.0450625	632.761	459.646	694.364	1229.66	3345.78	386.752	N.A.	N.A.	N.A.	N.A.	N.A.	N.A.	N.A.	N.A.	N.A.	N.A.	N.A.	N.A.	N.A.
TRINITY_DN1287_c0_g2	-0.311831	2.36024	0.319075	0.380172	2.676	2.936	1.926	1.776	2.034	1.919	N.A.	N.A.	N.A.	sp|P0DO28|ERIL_HERER	2.15e-52	sp|P0DO28|ERIL_HERER Acetyltransferase eriL OS=Hericium erinaceus OX=91752 GN=eriL PE=1 SV=1	GO:0055114,GO:0004318	obsolete oxidation-reduction process,enoyl-[acyl-carrier-protein] reductase (NADH) activity	N.A.	N.A.	N.A.	N.A.	N.A.
TRINITY_DN1287_c0_g3	1.75235	1.45527	4.75537e-07	1.53554e-06	1.363	1.638	1.854	5.435	5.775	4.547	N.A.	N.A.	N.A.	N.A.	N.A.	N.A.	N.A.	N.A.	N.A.	N.A.	N.A.	N.A.	N.A.
TRINITY_DN1288_c0_g1	0.880493	6.05526	2.02597e-05	5.23615e-05	60.652	49.409	59.619	97.988	124.841	81.014	N.A.	N.A.	N.A.	N.A.	N.A.	N.A.	N.A.	N.A.	N.A.	N.A.	N.A.	N.A.	N.A.
TRINITY_DN1289_c0_g1	0.408491	6.39563	0.00948142	0.0157754	24.278	25.391	23.226	47.316	39.62	34.94	N.A.	N.A.	N.A.	N.A.	N.A.	N.A.	N.A.	N.A.	N.A.	N.A.	N.A.	N.A.	N.A.
TRINITY_DN1289_c0_g2	-0.602125	3.42726	0.00820375	0.013802	25.009	24.151	25.779	17.714	14.736	16.511	N.A.	N.A.	N.A.	N.A.	N.A.	N.A.	N.A.	N.A.	N.A.	N.A.	N.A.	N.A.	N.A.
TRINITY_DN128_c0_g1	-0.938399	6.32629	8.3615e-10	3.72794e-09	49.485	51.351	42.19	27.902	30.669	31.622	N.A.	N.A.	N.A.	sp|A0A0S6XHQ0|FRBJ_BLOB1	2.92e-78	sp|A0A0S6XHQ0|FRBJ_BLOB1 2-oxoglutarate-dependent dioxygenase frbJ OS=Fungal sp. (strain No.11243) OX=1603295 GN=frbJ PE=1 SV=1	GO:0055114,GO:0016491,GO:0016706	obsolete oxidation-reduction process,oxidoreductase activity,2-oxoglutarate-dependent dioxygenase activity	N.A.	N.A.	N.A.	N.A.	N.A.
TRINITY_DN128_c1_g1	0.418575	4.46747	0.0198326	0.0310206	12.46	12.198	13.258	17.237	16.422	16.461	N.A.	N.A.	N.A.	N.A.	N.A.	N.A.	GO:0055114,GO:0005737,GO:0006886,GO:0008121,GO:0008565,GO:0016020	obsolete oxidation-reduction process,cytoplasm,intracellular protein transport,ubiquinol-cytochrome-c reductase activity,obsolete protein transporter activity,membrane	K14308	72.4	160.3	4.4e-47	nuclear pore complex protein Nup54
TRINITY_DN12901_c0_g1	8.34287	0.372599	5.21871e-07	1.674e-06	0	0	0	13.859	33.834	3.418	N.A.	N.A.	N.A.	N.A.	N.A.	N.A.	N.A.	N.A.	N.A.	N.A.	N.A.	N.A.	N.A.
TRINITY_DN1290_c0_g1	-0.0187778	7.35365	0.909654	0.927255	26.905	30.695	27.488	26.592	24.166	32.202	N.A.	N.A.	N.A.	N.A.	N.A.	N.A.	GO:0035556,GO:0005515,GO:0006260,GO:0007165,GO:0008270	intracellular signal transduction,protein binding,DNA replication,signal transduction,zinc ion binding	K19839	438	801.1	1.3e-240	Rho-type GTPase-activating protein 1/2
TRINITY_DN1291_c0_g1	0.77102	4.71432	9.87704e-05	0.000231101	11.246	12.009	9.323	19.208	18.793	16.311	N.A.	N.A.	N.A.	N.A.	N.A.	N.A.	N.A.	N.A.	K07004	120.5	149.9	5.6e-44	uncharacterized protein
TRINITY_DN1291_c1_g1	0.983705	8.43482	1.09352e-08	4.33319e-08	116.051	106.584	125.208	225.98	254.218	201.406	N.A.	N.A.	N.A.	sp|Q8C1A5|THOP1_MOUSE	3.23e-169	sp|Q8C1A5|THOP1_MOUSE Thimet oligopeptidase OS=Mus musculus OX=10090 GN=Thop1 PE=1 SV=1	GO:0006508,GO:0004222,GO:0004222,GO:0006508	proteolysis,metalloendopeptidase activity,metalloendopeptidase activity,proteolysis	N.A.	N.A.	N.A.	N.A.	N.A.
TRINITY_DN1291_c1_g2	-0.428378	7.69825	0.0032499	0.00587143	89.334	101.385	90.069	69.274	65.167	74.248	N.A.	N.A.	N.A.	sp|O74558|MOB2_SCHPO	5.09e-59	sp|O74558|MOB2_SCHPO Maintenance of ploidy protein mob2 OS=Schizosaccharomyces pombe (strain 972 / ATCC 24843) OX=284812 GN=mob2 PE=1 SV=1	GO:0009055,GO:0005507	electron transfer activity,copper ion binding	K06685,K06685	35.8,35.8	247173	1.3E-73,5E-51	MOB kinase activator 1,MOB kinase activator 1
TRINITY_DN1292_c0_g1	0.613726	7.38926	3.42548e-05	8.53836e-05	43.018	42.42	48.615	72.869	63.209	71.79	gi|2292391143|ref|XM_003030505.2|	2.3e-94	Schizophyllum commune H4-8 uncharacterized protein (SCHCODRAFT_02507376), partial mRNA	sp|Q04336|YM54_YEAST	4.52e-156	sp|Q04336|YM54_YEAST Uncharacterized protein YMR196W OS=Saccharomyces cerevisiae (strain ATCC 204508 / S288c) OX=559292 GN=YMR196W PE=1 SV=1	GO:0009311,GO:0004573	oligosaccharide metabolic process,Glc3Man9GlcNAc2 oligosaccharide glucosidase activity	N.A.	N.A.	N.A.	N.A.	N.A.
TRINITY_DN1293_c0_g1	0.566052	7.54658	0.000125343	0.000289644	42.998	47.79	47.07	72.923	64.547	62.315	N.A.	N.A.	N.A.	sp|P35817|BDF1_YEAST	1.57e-70	sp|P35817|BDF1_YEAST Bromodomain-containing factor 1 OS=Saccharomyces cerevisiae (strain ATCC 204508 / S288c) OX=559292 GN=BDF1 PE=1 SV=3	GO:0005515,GO:0003676	protein binding,nucleic acid binding	K11684	419.07	693	3.7e-208	bromodomain-containing factor 1
TRINITY_DN1293_c1_g1	0.300096	5.8546	0.0254749	0.0389864	32.335	32.807	33.031	40.332	37.793	41.357	N.A.	N.A.	N.A.	sp|Q5EB92|WDR70_RAT	1.65e-122	sp|Q5EB92|WDR70_RAT WD repeat-containing protein 70 OS=Rattus norvegicus OX=10116 GN=Wdr70 PE=1 SV=1	GO:0005515	protein binding	K24752	245.57	662.8	4.8e-199	WD repeat-containing protein 70
TRINITY_DN1293_c2_g1	1.49362	6.79659	5.75879e-26	8.84629e-25	34.231	35.904	33.458	89.944	90.474	80.784	N.A.	N.A.	N.A.	N.A.	N.A.	N.A.	GO:0016226,GO:0008199	iron-sulfur cluster assembly,ferric iron binding	K19054,K01013	115.2,84.63	177.4,152.2	2.2E-52,5.6E-45	frataxin [EC:1.16.3.1],thiosulfate:glutathione sulfurtransferase [EC:2.8.1.-]
TRINITY_DN1293_c3_g1	-1.46841	6.59827	1.60926e-15	1.21751e-14	139.036	145.642	131.796	40.57	48.32	59.327	N.A.	N.A.	N.A.	N.A.	N.A.	N.A.	GO:0035434,GO:0005375,GO:0016021	copper ion transmembrane transport,copper ion transmembrane transporter activity,N.A.	N.A.	N.A.	N.A.	N.A.	N.A.
TRINITY_DN1294_c0_g1	-1.48617	9.0289	8.65118e-21	9.68549e-20	283.512	294.987	277.177	231.556	226.453	197.579	N.A.	N.A.	N.A.	sp|Q9UT08|2AAA_SCHPO	0	sp|Q9UT08|2AAA_SCHPO Protein phosphatase PP2A regulatory subunit A OS=Schizosaccharomyces pombe (strain 972 / ATCC 24843) OX=284812 GN=paa1 PE=1 SV=1	GO:0030117,GO:0005515,GO:0006886,GO:0016192	membrane coat,protein binding,intracellular protein transport,vesicle-mediated transport	K03456	164.9	857.8	4e-258	serine/threonine-protein phosphatase 2A regulatory subunit A
TRINITY_DN1295_c0_g1	0.328299	4.65918	0.217319	0.270412	18.384	20.912	31.895	32.374	35.281	31.292	N.A.	N.A.	N.A.	sp|F1SY85|CY091_POSPM	1.16e-151	sp|F1SY85|CY091_POSPM Cytochrome P450 monooxygenase 91 OS=Postia placenta (strain ATCC 44394 / Madison 698-R) OX=561896 GN=CYP091 PE=1 SV=1	GO:0055114,GO:0003677,GO:0004803,GO:0005506,GO:0005506,GO:0005506,GO:0006313,GO:0015074,GO:0016705,GO:0016705,GO:0016705,GO:0020037,GO:0020037,GO:0020037,GO:0055114,GO:0055114	obsolete oxidation-reduction process,DNA binding,transposase activity,iron ion binding,iron ion binding,iron ion binding,DNA transposition,DNA integration,oxidoreductase activity, acting on paired donors, with incorporation or reduction of molecular oxygen,oxidoreductase activity, acting on paired donors, with incorporation or reduction of molecular oxygen,oxidoreductase activity, acting on paire…	N.A.	N.A.	N.A.	N.A.	N.A.
TRINITY_DN1296_c0_g1	-0.215954	7.67578	0.234214	0.288416	72.391	62.337	77.466	50.358	58.989	70.041	N.A.	N.A.	N.A.	sp|A3KG59|P20D2_MOUSE	2.13e-67	sp|A3KG59|P20D2_MOUSE Xaa-Arg dipeptidase OS=Mus musculus OX=10090 GN=Pm20d2 PE=1 SV=1	GO:0016787,GO:0003677,GO:0006310,GO:0008152,GO:0015074	hydrolase activity,DNA binding,DNA recombination,metabolic process,DNA integration	N.A.	N.A.	N.A.	N.A.	N.A.
TRINITY_DN1297_c0_g1	0.0748794	6.16056	0.606764	0.663899	26.125	25.505	27.897	26.332	25.068	30.673	N.A.	N.A.	N.A.	N.A.	N.A.	N.A.	GO:0032968,GO:0003677,GO:0005634,GO:0006367,GO:0019028	positive regulation of transcription elongation by RNA polymerase II,DNA binding,nucleus,transcription initiation at RNA polymerase II promoter,viral capsid	K03138	89.2	251.7	9.6e-75	transcription initiation factor TFIIF subunit alpha
TRINITY_DN1298_c0_g1	0.697112	5.58952	1.8637e-06	5.55873e-06	12.746	11.914	9.332	10.762	9.505	10.564	N.A.	N.A.	N.A.	N.A.	N.A.	N.A.	GO:0006508,GO:0004197,GO:0005576	proteolysis,cysteine-type endopeptidase activity,extracellular region	K22684	78.97	118.5	2.8e-34	metacaspase-1 [EC:3.4.22.-]
TRINITY_DN1298_c1_g1	1.80281	5.41126	5.19542e-27	8.49772e-26	9.597	8.751	8.633	31.551	32.377	26.965	N.A.	N.A.	N.A.	N.A.	N.A.	N.A.	N.A.	N.A.	N.A.	N.A.	N.A.	N.A.	N.A.
TRINITY_DN1299_c0_g1	1.11305	6.02323	9.7035e-11	4.7451e-10	19.855	17.881	19.346	46.092	41.338	34.051	N.A.	N.A.	N.A.	sp|Q9SAV3|ODBB1_ARATH	7.26e-109	sp|Q9SAV3|ODBB1_ARATH 2-oxoisovalerate dehydrogenase subunit beta 1, mitochondrial OS=Arabidopsis thaliana OX=3702 GN=BCDH BETA1 PE=2 SV=1	GO:0008152,GO:0003824	metabolic process,catalytic activity	N.A.	N.A.	N.A.	N.A.	N.A.
TRINITY_DN1299_c1_g1	0.564365	6.52097	0.000578883	0.00119177	14.494	14.272	16.493	19.554	24.927	23.437	N.A.	N.A.	N.A.	N.A.	N.A.	N.A.	GO:0016788,GO:0003677,GO:0003968,GO:0006505,GO:0006629,GO:0006886,GO:0009523,GO:0009539,GO:0015979,GO:0016020,GO:0016787	hydrolase activity, acting on ester bonds,DNA binding,RNA-dependent RNA polymerase activity,GPI anchor metabolic process,lipid metabolic process,intracellular protein transport,photosystem II,photosystem II reaction center,photosynthesis,membrane,hydrolase activity	K11699	155.6	467.7	3.9e-140	RNA-dependent RNA polymerase [EC:2.7.7.48]
TRINITY_DN1299_c2_g1	0.0486897	7.64199	0.765774	0.804684	63.485	62.725	63.463	56.649	74.476	66.702	N.A.	N.A.	N.A.	sp|O74927|MTHR2_SCHPO	4.6e-129	sp|O74927|MTHR2_SCHPO Methylenetetrahydrofolate reductase 2 OS=Schizosaccharomyces pombe (strain 972 / ATCC 24843) OX=284812 GN=met11 PE=2 SV=2	GO:0055114,GO:0003924,GO:0004489,GO:0005524,GO:0005525,GO:0005622,GO:0005634,GO:0005737,GO:0006555,GO:0006576,GO:0007264,GO:0009405,GO:0015093,GO:0015684,GO:0016020,GO:0016021,GO:0016740	obsolete oxidation-reduction process,GTPase activity,methylenetetrahydrofolate reductase (NAD(P)H) activity,ATP binding,GTP binding,intracellular anatomical structure,nucleus,cytoplasm,methionine metabolic process,biogenic amine metabolic process,small GTPase mediated signal transduction,obsolete pathogenesis,ferrous iron transmembrane transporter activity,N.A.,membrane,N.A.,transferase activity	K07893,K00297	224.87,188.2	379.4,349.7	7.6E-114,1.3E-104	Ras-related protein Rab-6A,methylenetetrahydrofolate reductase (NADH) [EC:1.5.1.54]
TRINITY_DN1299_c2_g2	-0.370365	4.89778	0.0595825	0.0844421	29.63	37.22	39.964	25.336	26.917	29.613	N.A.	N.A.	N.A.	N.A.	N.A.	N.A.	GO:0016592,GO:0001104,GO:0006357,GO:0009966	mediator complex,N.A.,regulation of transcription by RNA polymerase II,regulation of signal transduction	K17606	63.4	291.4	9.1e-87	immunoglobulin-binding protein 1
TRINITY_DN1299_c3_g1	0.805381	3.08483	0.00261234	0.0048117	2.952	3.703	3.807	5.208	6.645	5.897	N.A.	N.A.	N.A.	N.A.	N.A.	N.A.	GO:0055085	transmembrane transport	N.A.	N.A.	N.A.	N.A.	N.A.
TRINITY_DN1299_c4_g1	0.0852002	5.35477	0.616344	0.672184	22.116	25.827	28.778	28.801	25.101	26.275	N.A.	N.A.	N.A.	sp|Q9P4R5|CREC_EMENI	2.12e-84	sp|Q9P4R5|CREC_EMENI Catabolite repression protein creC OS=Emericella nidulans (strain FGSC A4 / ATCC 38163 / CBS 112.46 / NRRL 194 / M139) OX=227321 GN=creC PE=1 SV=2	GO:0005515	protein binding	K24765	377.53	476.5	1e-142	catabolite repression protein CreC
TRINITY_DN129_c0_g1	-0.22799	7.35132	0.143106	0.186443	49.475	44.428	44.135	43.916	44.296	39.708	N.A.	N.A.	N.A.	sp|Q9I2A0|LIUE_PSEAE	1.24e-84	sp|Q9I2A0|LIUE_PSEAE 3-hydroxy-3-isohexenylglutaryl-CoA/hydroxy-methylglutaryl-CoA lyase OS=Pseudomonas aeruginosa (strain ATCC 15692 / DSM 22644 / CIP 104116 / JCM 14847 / LMG 12228 / 1C / PRS 101 / PAO1) OX=208964 GN=liuE PE=1 SV=1	GO:0003824	catalytic activity	K01640	139.57	480.6	2.8e-144	hydroxymethylglutaryl-CoA lyase [EC:4.1.3.4]
TRINITY_DN129_c0_g2	0.354108	6.22965	0.00949129	0.0157857	24.15	23.753	27.015	43.418	41.599	41.167	N.A.	N.A.	N.A.	sp|Q9P7C0|YKU5_SCHPO	1.54e-62	sp|Q9P7C0|YKU5_SCHPO Uncharacterized WD repeat-containing protein C2E1P5.05 OS=Schizosaccharomyces pombe (strain 972 / ATCC 24843) OX=284812 GN=SPAC2E1P5.05 PE=4 SV=1	GO:0016151,GO:0005515,GO:0005515,GO:0006464	nickel cation binding,protein binding,protein binding,N.A.	K14793	155.3	229	5.8e-68	ribosomal RNA-processing protein 9
TRINITY_DN129_c1_g1	3.25718	3.5767	4.58859e-19	4.52899e-18	2.932	2.671	3.744	20.702	18.064	32.422	N.A.	N.A.	N.A.	N.A.	N.A.	N.A.	GO:0006468,GO:0004672,GO:0005524	protein phosphorylation,protein kinase activity,ATP binding	N.A.	N.A.	N.A.	N.A.	N.A.
TRINITY_DN12_c0_g1	-1.45282	8.82993	9.30549e-10	4.14022e-09	182.607	120.952	100.474	49.882	51.094	39.408	gi|630347374|ref|XM_007864797.1|	0	Gloeophyllum trabeum ATCC 11539 DEAD-domain-containing protein mRNA	sp|Q4P331|IF4A_USTMA	0	sp|Q4P331|IF4A_USTMA ATP-dependent RNA helicase eIF4A OS=Ustilago maydis (strain 521 / FGSC 9021) OX=237631 GN=TIF1 PE=3 SV=1	GO:0019079,GO:0000030,GO:0003676,GO:0003677,GO:0004725,GO:0005524,GO:0006470,GO:0006493,GO:0008026,GO:0008138,GO:0016020,GO:0016763,GO:0016787	viral genome replication,mannosyltransferase activity,nucleic acid binding,DNA binding,protein tyrosine phosphatase activity,ATP binding,protein dephosphorylation,protein O-linked glycosylation,N.A.,protein tyrosine/serine/threonine phosphatase activity,membrane,pentosyltransferase activity,hydrolase activity	K1302,K0325,K0700	5 771.2,7 748.2,5 55.7	3 773.,3 834.,3 105.	5 6e-23,7 1.9e-25,4 1.9e-3	3 ATP-dependent RNA helicase [EC:3.6.4.13],1 translation initiation factor 4A,0 uncharacterized protein
TRINITY_DN12_c1_g1	-2.86272	1.4735	1.30235e-12	7.67555e-12	6.803	4.802	5.607	0.401	0.479	0.63	N.A.	N.A.	N.A.	N.A.	N.A.	N.A.	N.A.	N.A.	N.A.	N.A.	N.A.	N.A.	N.A.
TRINITY_DN13001_c0_g1	-2.93336	-0.388373	0.00434701	0.00770439	23.972	19.822	16.256	0	0	15.621	N.A.	N.A.	N.A.	N.A.	N.A.	N.A.	N.A.	N.A.	N.A.	N.A.	N.A.	N.A.	N.A.
TRINITY_DN1300_c0_g1	1.12059	6.95001	0.00177109	0.00335725	23.706	30.714	18.246	112.779	78.674	37.479	N.A.	N.A.	N.A.	sp|P06279|AMY_GEOSE	3.84e-112	sp|P06279|AMY_GEOSE Alpha-amylase OS=Geobacillus stearothermophilus OX=1422 GN=amyS PE=1 SV=3	GO:0055085,GO:0003824,GO:0003824,GO:0004553,GO:0005216,GO:0005975,GO:0005975,GO:0006811,GO:0016020,GO:0043169,GO:0043169	transmembrane transport,catalytic activity,catalytic activity,hydrolase activity, hydrolyzing O-glycosyl compounds,monoatomic ion channel activity,carbohydrate metabolic process,carbohydrate metabolic process,monoatomic ion transport,membrane,cation binding,cation binding	K05389	131.2	459.6	1.2e-137	potassium channel subfamily K, other eukaryote
TRINITY_DN1301_c0_g1	0.857979	5.10311	0.00624412	0.0107581	4.097	4.764	5.279	7.027	7.656	14.672	N.A.	N.A.	N.A.	N.A.	N.A.	N.A.	GO:0046983,GO:0008270	protein dimerization activity,zinc ion binding	K10887	260.2	409.2	2e-122	DNA cross-link repair 1C protein [EC:3.1.-.-]
TRINITY_DN1301_c1_g1	-0.543936	3.82196	0.0384944	0.0566594	18.996	21.234	21.027	10.882	12.811	16.821	N.A.	N.A.	N.A.	N.A.	N.A.	N.A.	GO:0019867,GO:0003735,GO:0005622,GO:0005840,GO:0006412,GO:0019064	outer membrane,structural constituent of ribosome,intracellular anatomical structure,ribosome,translation,fusion of virus membrane with host plasma membrane	N.A.	N.A.	N.A.	N.A.	N.A.
TRINITY_DN1301_c2_g1	-0.315301	7.64153	0.022855	0.0353423	184.433	177.54	198.748	146.615	149.986	149.676	gi|2033520771|ref|XM_041352992.1|	0	Suillus clintonianus actin actin-like protein (DEU56DRAFT_798372), mRNA	sp|P32390|ARP3_SCHPO	0	sp|P32390|ARP3_SCHPO Actin-related protein 3 OS=Schizosaccharomyces pombe (strain 972 / ATCC 24843) OX=284812 GN=act2 PE=1 SV=1	N.A.	N.A.	K18584	349.3	710.7	9.8e-214	actin-related protein 3
TRINITY_DN1302_c0_g1	0.620812	6.83614	0.0614563	0.0866905	30.439	40.601	34.766	70.487	63.046	29.843	N.A.	N.A.	N.A.	N.A.	N.A.	N.A.	GO:0016021	N.A.	N.A.	N.A.	N.A.	N.A.	N.A.
TRINITY_DN1302_c1_g1	0.122788	4.78161	0.534821	0.594961	12.371	11.64	9.887	17.605	18.978	13.772	N.A.	N.A.	N.A.	N.A.	N.A.	N.A.	GO:0043565,GO:0003700,GO:0005634,GO:0005789,GO:0006355,GO:0016020,GO:0016042	sequence-specific DNA binding,DNA-binding transcription factor activity,nucleus,endoplasmic reticulum membrane,regulation of DNA-templated transcription,membrane,lipid catabolic process	N.A.	N.A.	N.A.	N.A.	N.A.
TRINITY_DN1302_c2_g1	-0.418842	7.12403	0.00359674	0.00645986	170.295	160.843	146.326	114.728	124.983	114.505	N.A.	N.A.	N.A.	N.A.	N.A.	N.A.	GO:0047746,GO:0006508,GO:0008152,GO:0008236,GO:0015996,GO:0016787	chlorophyllase activity,proteolysis,metabolic process,serine-type peptidase activity,chlorophyll catabolic process,hydrolase activity	N.A.	N.A.	N.A.	N.A.	N.A.
TRINITY_DN1302_c3_g1	0.207079	3.5851	0.365532	0.427574	7.602	6.686	6.915	8.11	7.243	8.575	N.A.	N.A.	N.A.	N.A.	N.A.	N.A.	GO:0008408,GO:0003676,GO:0003676,GO:0006139,GO:0006139,GO:0008408	3'-5' exonuclease activity,nucleic acid binding,nucleic acid binding,nucleobase-containing compound metabolic process,nucleobase-containing compound metabolic process,3'-5' exonuclease activity	N.A.	N.A.	N.A.	N.A.	N.A.
TRINITY_DN1303_c0_g1	0.203419	8.10265	0.153772	0.198891	61.451	57.63	56.084	65.365	63.818	58.587	N.A.	N.A.	N.A.	sp|P36621|CAP_SCHPO	2.56e-95	sp|P36621|CAP_SCHPO Adenylyl cyclase-associated protein OS=Schizosaccharomyces pombe (strain 972 / ATCC 24843) OX=284812 GN=cap1 PE=1 SV=1	GO:0016818,GO:0003677,GO:0003677,GO:0003779,GO:0004803,GO:0005515,GO:0005524,GO:0005634,GO:0006313,GO:0006355,GO:0007010,GO:0008270	hydrolase activity, acting on acid anhydrides, in phosphorus-containing anhydrides,DNA binding,DNA binding,actin binding,transposase activity,protein binding,ATP binding,nucleus,DNA transposition,regulation of DNA-templated transcription,cytoskeleton organization,zinc ion binding	K17261,K14967	108.3,319.43	575.7,564.9	5.2E-173,1E-169	adenylyl cyclase-associated protein,COMPASS component BRE2
TRINITY_DN1303_c1_g1	0.278989	6.84491	0.164375	0.211237	297.888	288.708	378.468	350.983	322.397	477.931	N.A.	N.A.	N.A.	N.A.	N.A.	N.A.	N.A.	N.A.	N.A.	N.A.	N.A.	N.A.	N.A.
TRINITY_DN1304_c0_g1	0.293311	6.57434	0.0640344	0.0899351	169.693	198.489	168.843	182.8	192.434	160.26	N.A.	N.A.	N.A.	sp|Q8QG64|RBX1_SALSA	1.53e-51	sp|Q8QG64|RBX1_SALSA RING-box protein 1 OS=Salmo salar OX=8030 GN=rbx1 PE=2 SV=2	GO:0031224,GO:0004842,GO:0005680,GO:0008270	obsolete intrinsic component of membrane,ubiquitin-protein transferase activity,anaphase-promoting complex,zinc ion binding	K03868	140.17	150.4	2.9e-44	E3 ubiquitin-protein ligase RBX1 [EC:2.3.2.32]
TRINITY_DN1304_c1_g1	3.04652	6.76656	2.11689e-18	1.99099e-17	16.015	16.479	15.393	164.621	145.864	69.251	N.A.	N.A.	N.A.	N.A.	N.A.	N.A.	GO:0016787,GO:0006508,GO:0008152,GO:0008236	hydrolase activity,proteolysis,metabolic process,serine-type peptidase activity	N.A.	N.A.	N.A.	N.A.	N.A.
TRINITY_DN1304_c1_g2	2.3897	5.58605	8.3092e-14	5.497e-13	9.498	11.744	11.295	68.841	54.356	32.232	N.A.	N.A.	N.A.	N.A.	N.A.	N.A.	N.A.	N.A.	N.A.	N.A.	N.A.	N.A.	N.A.
TRINITY_DN1304_c2_g1	2.9545	6.30527	2.27923e-25	3.36285e-24	7.03	8.088	7.251	79.82	63.024	40.227	N.A.	N.A.	N.A.	N.A.	N.A.	N.A.	GO:0071973,GO:0000981,GO:0003677,GO:0003735,GO:0005622,GO:0005634,GO:0005840,GO:0006351,GO:0006355,GO:0006412,GO:0008270,GO:0016020	bacterial-type flagellum-dependent cell motility,DNA-binding transcription factor activity, RNA polymerase II-specific,DNA binding,structural constituent of ribosome,intracellular anatomical structure,nucleus,ribosome,DNA-templated transcription,regulation of DNA-templated transcription,translation,zinc ion binding,membrane	N.A.	N.A.	N.A.	N.A.	N.A.
TRINITY_DN1305_c0_g1	0.62996	5.80127	0.00121588	0.00236646	22.817	21.376	26.652	40.278	28.614	39.818	N.A.	N.A.	N.A.	sp|Q23915|KINX_DICDI	2.34e-52	sp|Q23915|KINX_DICDI Probable serine/threonine-protein kinase kinX OS=Dictyostelium discoideum OX=44689 GN=kinX PE=3 SV=2	GO:0035556,GO:0004672,GO:0005515,GO:0005524,GO:0006468,GO:0009103,GO:0016020,GO:0016773	intracellular signal transduction,protein kinase activity,protein binding,ATP binding,protein phosphorylation,lipopolysaccharide biosynthetic process,membrane,phosphotransferase activity, alcohol group as acceptor	N.A.	N.A.	N.A.	N.A.	N.A.
TRINITY_DN1306_c0_g1	0.185006	4.57682	0.33234	0.394065	22.175	20.059	22.708	18.493	20.414	26.705	N.A.	N.A.	N.A.	N.A.	N.A.	N.A.	N.A.	N.A.	N.A.	N.A.	N.A.	N.A.	N.A.
TRINITY_DN1306_c0_g2	0.145154	2.1452	0.606881	0.663943	8.807	7.027	7.033	4.981	4.633	4.128	N.A.	N.A.	N.A.	N.A.	N.A.	N.A.	N.A.	N.A.	N.A.	N.A.	N.A.	N.A.	N.A.
TRINITY_DN1306_c1_g1	-2.93619	1.70841	9.35228e-13	5.57694e-12	22.422	22.607	18.783	4.342	2.98	2.848	N.A.	N.A.	N.A.	N.A.	N.A.	N.A.	N.A.	N.A.	N.A.	N.A.	N.A.	N.A.	N.A.
TRINITY_DN1307_c0_g1	-0.673621	7.20487	1.38063e-05	3.64559e-05	322.196	307.773	297.432	144.265	183.091	181.418	N.A.	N.A.	N.A.	sp|Q6BH22|DENR_DEBHA	7.59e-52	sp|Q6BH22|DENR_DEBHA Translation machinery-associated protein 22 OS=Debaryomyces hansenii (strain ATCC 36239 / CBS 767 / BCRC 21394 / JCM 1990 / NBRC 0083 / IGC 2968) OX=284592 GN=TMA22 PE=3 SV=1	N.A.	N.A.	N.A.	N.A.	N.A.	N.A.	N.A.
TRINITY_DN1308_c0_g1	0.113229	2.81712	0.704195	0.753041	13.092	15.807	17.274	15.592	15.172	10.024	N.A.	N.A.	N.A.	N.A.	N.A.	N.A.	N.A.	N.A.	N.A.	N.A.	N.A.	N.A.	N.A.
TRINITY_DN1309_c0_g1	-0.142748	5.79543	0.328399	0.39009	56.416	55.688	48.833	47.392	45.058	50.352	N.A.	N.A.	N.A.	sp|Q86PD7|QPCT2_DROME	6e-71	sp|Q86PD7|QPCT2_DROME Glutaminyl-peptide cyclotransferase OS=Drosophila melanogaster OX=7227 GN=isoQC PE=1 SV=1	GO:0016021,GO:0005789,GO:0006506	N.A.,endoplasmic reticulum membrane,GPI anchor biosynthetic process	K00683	112.27	442.2	1.2e-132	glutaminyl-peptide cyclotransferase [EC:2.3.2.5]
TRINITY_DN1309_c0_g2	1.32737	3.65405	2.06105e-09	8.81825e-09	17.12	17.123	16.284	43.461	39.457	42.776	N.A.	N.A.	N.A.	N.A.	N.A.	N.A.	GO:0006888,GO:0005622,GO:0005801	endoplasmic reticulum to Golgi vesicle-mediated transport,intracellular anatomical structure,cis-Golgi network	K20303	103.43	145.8	9e-43	trafficking protein particle complex subunit 4
TRINITY_DN1309_c1_g1	2.77388	2.67021	7.16881e-18	6.50725e-17	4.206	3.826	3.289	24.492	23.024	30.793	N.A.	N.A.	N.A.	N.A.	N.A.	N.A.	N.A.	N.A.	N.A.	N.A.	N.A.	N.A.	N.A.
TRINITY_DN130_c0_g1	0.0899413	7.79256	0.554075	0.613757	32.809	30.496	37.474	29.96	27.428	28.074	N.A.	N.A.	N.A.	sp|P0CL96|ESF2_CRYNJ	4.61e-51	sp|P0CL96|ESF2_CRYNJ Pre-rRNA-processing protein ESF2 OS=Cryptococcus neoformans var. neoformans serotype D (strain JEC21 / ATCC MYA-565) OX=214684 GN=ESF2 PE=3 SV=1	GO:0046872,GO:0000160,GO:0003676	metal ion binding,phosphorelay signal transduction system,nucleic acid binding	K14785,K11233	87.83,281.27	293.7,503.4	1.2E-87,1E-150	ESF2/ABP1 family protein,osomolarity two-component system, response regulator SSK1
TRINITY_DN130_c1_g1	0.580989	5.76772	0.000267973	0.000586563	25.71	21.158	26.961	34.626	33.399	31.992	N.A.	N.A.	N.A.	N.A.	N.A.	N.A.	GO:0006367,GO:0005672	transcription initiation at RNA polymerase II promoter,transcription factor TFIIA complex	K03122	45.47	128.7	2.1e-37	transcription initiation factor TFIIA large subunit
TRINITY_DN130_c2_g1	0.252611	4.82165	0.145605	0.189326	22.62	12.842	12.44	30.62	32.268	20.988	N.A.	N.A.	N.A.	N.A.	N.A.	N.A.	GO:0005515,GO:0005515	protein binding,protein binding	K14961,K14961	144.53,144.53	167.4,148.6	2.6E-49,1.3E-43	COMPASS component SWD1,COMPASS component SWD1
TRINITY_DN130_c3_g1	2.03525	3.39321	0.0150356	0.0240743	10.574	15.191	12.149	6.518	8.951	50.761	N.A.	N.A.	N.A.	N.A.	N.A.	N.A.	N.A.	N.A.	N.A.	N.A.	N.A.	N.A.	N.A.
TRINITY_DN130_c4_g1	1.58716	4.93905	2.99324e-17	2.60944e-16	13.349	13.742	15.829	41.978	48.81	87.041	N.A.	N.A.	N.A.	N.A.	N.A.	N.A.	GO:0016021,GO:0004016,GO:0009190	N.A.,adenylate cyclase activity,cyclic nucleotide biosynthetic process	N.A.	N.A.	N.A.	N.A.	N.A.
TRINITY_DN130_c5_g1	1.03007	6.49163	2.70751e-12	1.53969e-11	20.665	22.01	24.444	47.219	45.873	42.776	N.A.	N.A.	N.A.	sp|Q6IRB8|KD3AA_XENLA	3.58e-61	sp|Q6IRB8|KD3AA_XENLA Lysine-specific demethylase 3A-A OS=Xenopus laevis OX=8355 GN=kdm3a-a PE=2 SV=1	GO:0046872	metal ion binding	N.A.	N.A.	N.A.	N.A.	N.A.
TRINITY_DN1310_c0_g1	-0.373418	5.7405	0.0114903	0.0187973	26.599	27.522	27.588	19.154	19.565	23.007	N.A.	N.A.	N.A.	N.A.	N.A.	N.A.	GO:0017025,GO:0005634	TBP-class protein binding,nucleus	N.A.	N.A.	N.A.	N.A.	N.A.
TRINITY_DN13117_c0_g1	0.495656	3.30383	0.0384551	0.0566114	5.43	8.742	6.488	6.865	7.134	7.506	N.A.	N.A.	N.A.	sp|A1C8U0|MANF_ASPCL	1.38e-93	sp|A1C8U0|MANF_ASPCL Mannan endo-1,4-beta-mannosidase F OS=Aspergillus clavatus (strain ATCC 1007 / CBS 513.65 / DSM 816 / NCTC 3887 / NRRL 1 / QM 1276 / 107) OX=344612 GN=manF PE=3 SV=1	GO:0030248,GO:0004553,GO:0004553,GO:0004565,GO:0005576,GO:0005975,GO:0005975,GO:0007218,GO:0007631,GO:0009341	cellulose binding,hydrolase activity, hydrolyzing O-glycosyl compounds,hydrolase activity, hydrolyzing O-glycosyl compounds,beta-galactosidase activity,extracellular region,carbohydrate metabolic process,carbohydrate metabolic process,neuropeptide signaling pathway,feeding behavior,beta-galactosidase complex	K19355	98.43	244.8	1.1e-72	mannan endo-1,4-beta-mannosidase [EC:3.2.1.78]
TRINITY_DN1311_c0_g1	0.473022	6.81168	0.000979014	0.00194152	72.401	64.401	72.531	103.608	89.3	94.867	N.A.	N.A.	N.A.	sp|Q3V384|AFG1L_MOUSE	9.45e-98	sp|Q3V384|AFG1L_MOUSE AFG1-like ATPase OS=Mus musculus OX=10090 GN=Afg1l PE=1 SV=1	GO:0070526,GO:0005524,GO:0016887	N.A.,ATP binding,ATP hydrolysis activity	K18798	465.37	500.2	4.2e-150	peroxisome-assembly ATPase [EC:3.6.4.7]
TRINITY_DN1312_c0_g1	-0.078243	4.17278	0.739331	0.78272	10.535	10.55	9.977	9.084	7.287	10.924	N.A.	N.A.	N.A.	N.A.	N.A.	N.A.	N.A.	N.A.	N.A.	N.A.	N.A.	N.A.	N.A.
TRINITY_DN1313_c0_g1	-1.03973	3.1113	8.56466e-05	0.000202157	31.713	43.234	40.691	18.742	16.585	18.779	N.A.	N.A.	N.A.	N.A.	N.A.	N.A.	N.A.	N.A.	N.A.	N.A.	N.A.	N.A.	N.A.
TRINITY_DN1313_c1_g1	2.26477	1.4388	4.25995e-08	1.56259e-07	0.819	0.919	0.772	5.349	3.35	3.198	N.A.	N.A.	N.A.	N.A.	N.A.	N.A.	GO:0016887,GO:0000275,GO:0005515,GO:0005524,GO:0006200,GO:0006754	ATP hydrolysis activity,mitochondrial proton-transporting ATP synthase complex, catalytic sector F(1),protein binding,ATP binding,obsolete ATP catabolic process,ATP biosynthetic process	N.A.	N.A.	N.A.	N.A.	N.A.
TRINITY_DN1314_c0_g1	1.26248	5.5499	0.000178973	0.000403475	13.043	12.331	13.539	33.695	32.855	17.8	N.A.	N.A.	N.A.	sp|Q92947|GCDH_HUMAN	1.57e-171	sp|Q92947|GCDH_HUMAN Glutaryl-CoA dehydrogenase, mitochondrial OS=Homo sapiens OX=9606 GN=GCDH PE=1 SV=1	GO:0055114,GO:0003995,GO:0006807,GO:0008152,GO:0016627,GO:0016810,GO:0050660	obsolete oxidation-reduction process,acyl-CoA dehydrogenase activity,nitrogen compound metabolic process,metabolic process,oxidoreductase activity, acting on the CH-CH group of donors,hydrolase activity, acting on carbon-nitrogen (but not peptide) bonds,flavin adenine dinucleotide binding	K00252	510.37	743.4	1.4e-223	glutaryl-CoA dehydrogenase [EC:1.3.8.6]
TRINITY_DN1314_c1_g1	4.85465	6.84575	1.82097e-113	4.88645e-111	4.591	4.48	4.107	127.861	132.498	199.108	N.A.	N.A.	N.A.	sp|A0A089FNE5|PRLL_FUNXX	1.14e-57	sp|A0A089FNE5|PRLL_FUNXX MFS transporter prlL OS=Fungal sp. (strain NRRL 50135) OX=1547289 GN=prlL PE=3 SV=1	GO:0055085,GO:0004930,GO:0007606,GO:0016021	transmembrane transport,G protein-coupled receptor activity,sensory perception of chemical stimulus,N.A.	K08192	355.83	490	4.6e-147	MFS transporter, ACS family, DAL5 transporter family protein
TRINITY_DN1315_c0_g1	-0.734164	7.73469	2.2279e-06	6.57873e-06	52.862	54.353	53.476	26.062	31.376	25.865	N.A.	N.A.	N.A.	sp|Q5U8Z7|PPID_AMAMU	4.5e-167	sp|Q5U8Z7|PPID_AMAMU Peptidyl-prolyl cis-trans isomerase D OS=Amanita muscaria OX=41956 GN=Cyp40 PE=2 SV=1	GO:0055114,GO:0000413,GO:0003755,GO:0005198,GO:0005515,GO:0006457,GO:0006813,GO:0007165,GO:0016117,GO:0016491,GO:0016614,GO:0016705,GO:0050660	obsolete oxidation-reduction process,protein peptidyl-prolyl isomerization,peptidyl-prolyl cis-trans isomerase activity,structural molecule activity,protein binding,protein folding,potassium ion transport,signal transduction,carotenoid biosynthetic process,oxidoreductase activity,oxidoreductase activity, acting on CH-OH group of donors,oxidoreductase activity, acting on paired donors, with incorp…	K05864,K03768	347.53,208.47	512225	1E-153,8.3E-67	peptidyl-prolyl isomerase D [EC:5.2.1.8],peptidyl-prolyl cis-trans isomerase B (cyclophilin B) [EC:5.2.1.8]
TRINITY_DN1315_c1_g1	0.244488	8.47357	0.154712	0.199896	392.523	322.983	414.825	435.22	400.843	487.815	N.A.	N.A.	N.A.	N.A.	N.A.	N.A.	N.A.	N.A.	N.A.	N.A.	N.A.	N.A.	N.A.
TRINITY_DN1316_c0_g1	-0.668479	9.07501	0.0343503	0.051103	540.031	398.616	524.349	183.352	405.52	321.729	N.A.	N.A.	N.A.	N.A.	N.A.	N.A.	GO:0006950	response to stress	N.A.	N.A.	N.A.	N.A.	N.A.
TRINITY_DN1316_c1_g1	2.06264	4.62704	1.78753e-12	1.03923e-11	20.181	19.813	23.762	108.848	96.891	58.817	N.A.	N.A.	N.A.	N.A.	N.A.	N.A.	N.A.	N.A.	N.A.	N.A.	N.A.	N.A.	N.A.
TRINITY_DN1316_c2_g1	0.0258587	6.26374	0.843651	0.872298	59.704	58.842	58.211	61.175	59	59.646	N.A.	N.A.	N.A.	sp|Q9UUD8|YOD1_SCHPO	5.69e-57	sp|Q9UUD8|YOD1_SCHPO Uncharacterized peptidase C18A7.01 OS=Schizosaccharomyces pombe (strain 972 / ATCC 24843) OX=284812 GN=SPBC18A7.01 PE=3 SV=1	N.A.	N.A.	N.A.	N.A.	N.A.	N.A.	N.A.
TRINITY_DN1316_c3_g1	-0.099037	6.22084	0.537368	0.597253	25.167	27.049	29.387	24.232	22.632	27.884	N.A.	N.A.	N.A.	sp|O74945|RIA1_SCHPO	0	sp|O74945|RIA1_SCHPO Ribosome assembly protein 1 OS=Schizosaccharomyces pombe (strain 972 / ATCC 24843) OX=284812 GN=ria1 PE=3 SV=1	GO:0007049,GO:0003924,GO:0005525,GO:0005525	cell cycle,GTPase activity,GTP binding,GTP binding	N.A.	N.A.	N.A.	N.A.	N.A.
TRINITY_DN1317_c0_g1	-0.400307	3.88976	0.129751	0.171043	29.738	36.557	36.775	22.099	22.567	31.272	N.A.	N.A.	N.A.	N.A.	N.A.	N.A.	N.A.	N.A.	N.A.	N.A.	N.A.	N.A.	N.A.
TRINITY_DN1318_c0_g1	-0.547365	3.99487	0.0130004	0.0210393	43.995	48.036	39.355	30.663	27.178	29.303	N.A.	N.A.	N.A.	N.A.	N.A.	N.A.	N.A.	N.A.	N.A.	N.A.	N.A.	N.A.	N.A.
TRINITY_DN1318_c1_g1	0.00436816	5.42917	0.986868	0.990675	10.239	10.617	12.095	9.561	8.646	14.562	gi|2033068963|ref|XM_041319774.1|	0	Suillus paluster uncharacterized protein (EDB91DRAFT_1160125), mRNA	sp|O94666|RPC1_SCHPO	0	sp|O94666|RPC1_SCHPO DNA-directed RNA polymerase III subunit rpc1 OS=Schizosaccharomyces pombe (strain 972 / ATCC 24843) OX=284812 GN=rpc1 PE=2 SV=1	GO:0006351,GO:0003677,GO:0003677,GO:0003899,GO:0003899,GO:0006351	DNA-templated transcription,DNA binding,DNA binding,DNA-directed 5'-3' RNA polymerase activity,DNA-directed 5'-3' RNA polymerase activity,DNA-templated transcription	N.A.	N.A.	N.A.	N.A.	N.A.
TRINITY_DN1319_c0_g1	0.101328	6.19165	0.477796	0.540131	35.307	35.61	35.221	41.426	34.813	35.83	N.A.	N.A.	N.A.	sp|O13621|YNG5_SCHPO	3.17e-51	sp|O13621|YNG5_SCHPO Uncharacterized protein C691.05c OS=Schizosaccharomyces pombe (strain 972 / ATCC 24843) OX=284812 GN=pi030 PE=4 SV=1	N.A.	N.A.	N.A.	N.A.	N.A.	N.A.	N.A.
TRINITY_DN1319_c1_g1	0.590947	6.6238	0.000142882	0.000327443	37.163	40.27	35.984	54.744	50.539	64.434	N.A.	N.A.	N.A.	sp|P40996|SCD2_SCHPO	1.99e-68	sp|P40996|SCD2_SCHPO Protein scd2/ral3 OS=Schizosaccharomyces pombe (strain 972 / ATCC 24843) OX=284812 GN=scd2 PE=4 SV=1	GO:0035091,GO:0003676,GO:0005515,GO:0006351,GO:0008270	phosphatidylinositol binding,nucleic acid binding,protein binding,DNA-templated transcription,zinc ion binding	K11237	319.13	621.2	1.3e-186	bud emergence protein 1
TRINITY_DN1319_c2_g1	-0.268155	4.70307	0.116514	0.155117	12.302	13.865	13.648	10.048	11.126	10.944	N.A.	N.A.	N.A.	N.A.	N.A.	N.A.	N.A.	N.A.	N.A.	N.A.	N.A.	N.A.	N.A.
TRINITY_DN1319_c3_g1	-0.20884	7.39431	0.138053	0.180482	118.845	114.966	110.669	90.712	101.383	82.743	N.A.	N.A.	N.A.	N.A.	N.A.	N.A.	GO:0055114,GO:0005576,GO:0008200,GO:0009405,GO:0016491	obsolete oxidation-reduction process,extracellular region,ion channel inhibitor activity,obsolete pathogenesis,oxidoreductase activity	N.A.	N.A.	N.A.	N.A.	N.A.
TRINITY_DN1319_c3_g2	0.900321	4.2285	0.000179655	0.000404696	12.756	10.835	14.757	27.567	23.241	19.659	N.A.	N.A.	N.A.	N.A.	N.A.	N.A.	GO:0008270	zinc ion binding	N.A.	N.A.	N.A.	N.A.	N.A.
TRINITY_DN1319_c4_g1	0.0127716	3.57396	0.967603	0.974487	21.81	17.047	18.483	17.172	19.032	21.088	N.A.	N.A.	N.A.	N.A.	N.A.	N.A.	N.A.	N.A.	N.A.	N.A.	N.A.	N.A.	N.A.
TRINITY_DN131_c0_g1	0.408339	4.76191	0.0798192	0.109911	6.21	5.531	6.016	13.816	11.8	6.037	N.A.	N.A.	N.A.	N.A.	N.A.	N.A.	N.A.	N.A.	N.A.	N.A.	N.A.	N.A.	N.A.
TRINITY_DN131_c1_g1	-0.758992	8.63767	2.52313e-07	8.44682e-07	515.663	546.342	512.527	297.722	284.028	319.93	N.A.	N.A.	N.A.	sp|O14321|ERG6_SCHPO	4.87e-123	sp|O14321|ERG6_SCHPO Sterol 24-C-methyltransferase erg6 OS=Schizosaccharomyces pombe (strain 972 / ATCC 24843) OX=284812 GN=erg6 PE=2 SV=1	GO:0043161,GO:0001510,GO:0003684,GO:0004719,GO:0005737,GO:0006289,GO:0006464,GO:0006479,GO:0006694,GO:0008152,GO:0008168,GO:0008171,GO:0008276,GO:0008610,GO:0009452,GO:0016740	proteasome-mediated ubiquitin-dependent protein catabolic process,RNA methylation,damaged DNA binding,protein-L-isoaspartate (D-aspartate) O-methyltransferase activity,cytoplasm,nucleotide-excision repair,N.A.,protein methylation,steroid biosynthetic process,metabolic process,methyltransferase activity,O-methyltransferase activity,protein methyltransferase activity,lipid biosynthetic process,7-me…	K00559	403.23	485.7	1e-145	sterol 24-C-methyltransferase [EC:2.1.1.41]
TRINITY_DN131_c2_g1	-2.33153	3.95828	1.06646e-26	1.71172e-25	17.397	17.332	18.137	3.595	3.241	3.458	N.A.	N.A.	N.A.	N.A.	N.A.	N.A.	N.A.	N.A.	N.A.	N.A.	N.A.	N.A.	N.A.
TRINITY_DN1320_c0_g1	-0.774439	4.56474	0.000163129	0.000370677	23.35	23.961	18.274	8.835	10.745	10.554	N.A.	N.A.	N.A.	N.A.	N.A.	N.A.	GO:0016021,GO:0004671,GO:0006481,GO:0016020	N.A.,protein C-terminal S-isoprenylcysteine carboxyl O-methyltransferase activity,C-terminal protein methylation,membrane	N.A.	N.A.	N.A.	N.A.	N.A.
TRINITY_DN1320_c1_g1	-1.0208	5.91825	9.463e-11	4.63277e-10	33.747	41.766	35.557	23.16	19.043	23.527	N.A.	N.A.	N.A.	N.A.	N.A.	N.A.	GO:0016491,GO:0006281,GO:0006310,GO:0008152	oxidoreductase activity,DNA repair,DNA recombination,metabolic process	N.A.	N.A.	N.A.	N.A.	N.A.
TRINITY_DN1321_c0_g1	0.465168	5.95821	0.0197829	0.0309596	18.848	16.299	15.557	19.998	23.763	14.952	N.A.	N.A.	N.A.	sp|Q96V64|EXG_BLUGR	1.61e-86	sp|Q96V64|EXG_BLUGR Glucan 1,3-beta-glucosidase OS=Blumeria graminis OX=34373 PE=3 SV=1	GO:0016020,GO:0005215,GO:0005515,GO:0005515,GO:0006810	membrane,transporter activity,protein binding,protein binding,transport	N.A.	N.A.	N.A.	N.A.	N.A.
TRINITY_DN1321_c1_g1	-0.240163	3.79992	0.269542	0.327284	12.904	15.627	9.768	9.452	9.233	11.713	N.A.	N.A.	N.A.	sp|F4JRF4|MUTYH_ARATH	2.61e-59	sp|F4JRF4|MUTYH_ARATH Adenine DNA glycosylase OS=Arabidopsis thaliana OX=3702 GN=MYH PE=3 SV=1	GO:0006284,GO:0003677	base-excision repair,DNA binding	K03575	150	430.1	6.7e-129	A/G-specific adenine glycosylase [EC:3.2.2.31]
TRINITY_DN1322_c0_g1	0.17586	6.20367	0.435428	0.498736	10.94	13.411	13.658	16.977	12.028	10.834	N.A.	N.A.	N.A.	N.A.	N.A.	N.A.	N.A.	N.A.	N.A.	N.A.	N.A.	N.A.	N.A.
TRINITY_DN1323_c0_g1	0.660627	6.15308	1.90758e-05	4.94279e-05	35.524	35.336	34.43	49.611	44.666	49.562	N.A.	N.A.	N.A.	sp|D4ARV2|AIM6_ARTBC	4.45e-54	sp|D4ARV2|AIM6_ARTBC Altered inheritance of mitochondria protein 6 homolog ARB_06966 OS=Arthroderma benhamiae (strain ATCC MYA-4681 / CBS 112371) OX=663331 GN=ARB_06966 PE=1 SV=1	GO:0046677,GO:0003677,GO:0003735,GO:0005524,GO:0005622,GO:0005634,GO:0005840,GO:0006355,GO:0006412,GO:0008270,GO:0016818	response to antibiotic,DNA binding,structural constituent of ribosome,ATP binding,intracellular anatomical structure,nucleus,ribosome,regulation of DNA-templated transcription,translation,zinc ion binding,hydrolase activity, acting on acid anhydrides, in phosphorus-containing anhydrides	K02879	33.17	182.4	7.8e-54	large subunit ribosomal protein L17
TRINITY_DN1324_c0_g1	-0.719538	1.92652	0.318894	0.38011	44.489	50.697	55.439	14.985	18.597	92.428	N.A.	N.A.	N.A.	N.A.	N.A.	N.A.	N.A.	N.A.	N.A.	N.A.	N.A.	N.A.	N.A.
TRINITY_DN1324_c1_g1	2.2756	5.78111	3.5821e-25	5.2312e-24	24.101	23.005	23.817	117.391	72.497	126.049	N.A.	N.A.	N.A.	sp|Q29C43|NCASE_DROPS	8.6e-111	sp|Q29C43|NCASE_DROPS Neutral ceramidase OS=Drosophila pseudoobscura pseudoobscura OX=46245 GN=CDase PE=3 SV=1	GO:0009405,GO:0005576	obsolete pathogenesis,extracellular region	K12349,K12349,K12349	114.6,114.6,114.6	310.2,147.6,166.9	1.3E-92,2E-43,2.9E-49	neutral ceramidase [EC:3.5.1.23],neutral ceramidase [EC:3.5.1.23],neutral ceramidase [EC:3.5.1.23]
TRINITY_DN1324_c1_g2	1.60679	4.61459	1.43985e-11	7.62739e-11	26.352	23.743	24.616	88.666	56.934	80.095	N.A.	N.A.	N.A.	N.A.	N.A.	N.A.	N.A.	N.A.	K12349	114.6	209.7	3.3e-62	neutral ceramidase [EC:3.5.1.23]
TRINITY_DN1324_c2_g1	-1.83144	4.91365	0.000195344	0.000436715	40.273	20.713	9.187	5.284	7.319	5.057	N.A.	N.A.	N.A.	N.A.	N.A.	N.A.	GO:0042601,GO:0003700,GO:0005634,GO:0006355,GO:0030436	endospore-forming forespore,DNA-binding transcription factor activity,nucleus,regulation of DNA-templated transcription,asexual sporulation	N.A.	N.A.	N.A.	N.A.	N.A.
TRINITY_DN1324_c3_g1	0.70593	6.31486	7.23507e-06	1.99127e-05	121.284	112.494	113.522	212.629	182.896	166.196	N.A.	N.A.	N.A.	N.A.	N.A.	N.A.	N.A.	N.A.	N.A.	N.A.	N.A.	N.A.	N.A.
TRINITY_DN1325_c0_g1	-0.511227	5.05458	0.00491004	0.00863454	21.287	21.546	27.006	15.115	16.455	16.081	N.A.	N.A.	N.A.	N.A.	N.A.	N.A.	N.A.	N.A.	N.A.	N.A.	N.A.	N.A.	N.A.
TRINITY_DN1325_c1_g1	0.418984	4.51664	0.0796154	0.109666	13.201	13.449	12.485	19.089	22.001	13.862	N.A.	N.A.	N.A.	N.A.	N.A.	N.A.	N.A.	N.A.	N.A.	N.A.	N.A.	N.A.	N.A.
TRINITY_DN1325_c2_g1	-1.37048	4.2946	5.45478e-12	3.01611e-11	21.356	19.254	20.091	7.785	7.385	8.645	N.A.	N.A.	N.A.	sp|Q10442|YDE9_SCHPO	3.49e-80	sp|Q10442|YDE9_SCHPO Uncharacterized mitochondrial carrier C12B10.09 OS=Schizosaccharomyces pombe (strain 972 / ATCC 24843) OX=284812 GN=SPAC12B10.09 PE=3 SV=1	N.A.	N.A.	K15111	250.53	375.2	1.5e-112	solute carrier family 25 (mitochondrial S-adenosylmethionine transporter), member 26
TRINITY_DN1325_c3_g1	-0.55171	7.25807	0.000236431	0.000522447	101.103	83.03	105.917	69.556	65.645	60.536	N.A.	N.A.	N.A.	sp|O94740|CDC37_SCHPO	3.22e-68	sp|O94740|CDC37_SCHPO Hsp90 co-chaperone Cdc37 OS=Schizosaccharomyces pombe (strain 972 / ATCC 24843) OX=284812 GN=cdc37 PE=1 SV=1	GO:0019901,GO:0004129	protein kinase binding,cytochrome-c oxidase activity	K09554	86.5	205.6	7.6e-61	cell division cycle protein 37
TRINITY_DN1325_c4_g1	-2.27967	1.581	8.87922e-09	3.55128e-08	15.244	14.093	13.476	1.732	2.958	4.248	N.A.	N.A.	N.A.	N.A.	N.A.	N.A.	N.A.	N.A.	N.A.	N.A.	N.A.	N.A.	N.A.
TRINITY_DN1325_c4_g2	1.33478	4.83521	1.10317e-05	2.95014e-05	9.034	9.584	8.405	17.508	17.227	32.642	N.A.	N.A.	N.A.	N.A.	N.A.	N.A.	GO:0008649,GO:0005515,GO:0005737,GO:0006364	rRNA methyltransferase activity,protein binding,cytoplasm,rRNA processing	N.A.	N.A.	N.A.	N.A.	N.A.
TRINITY_DN1325_c5_g1	0.548366	5.00153	0.00115708	0.00225918	16.113	15.797	13.558	19.587	22.991	24.266	N.A.	N.A.	N.A.	N.A.	N.A.	N.A.	GO:0007165	signal transduction	N.A.	N.A.	N.A.	N.A.	N.A.
TRINITY_DN1325_c6_g1	0.215796	4.1313	0.360186	0.422242	10.525	8.107	10.677	13.621	9.853	12.173	N.A.	N.A.	N.A.	N.A.	N.A.	N.A.	N.A.	N.A.	K11484	356.33	405.4	3.6e-121	histone deacetylase HOS3 [EC:3.5.1.98]
TRINITY_DN1326_c0_g1	1.40689	6.09495	3.87549e-07	1.26825e-06	22.491	16.64	19.564	55.642	62.829	39.967	gi|170094970|ref|XM_001878671.1|	1.17e-120	Laccaria bicolor S238N-H82 hypothetical protein partial mRNA	sp|O86564|SDHL_STRCO	1.59e-73	sp|O86564|SDHL_STRCO L-serine dehydratase OS=Streptomyces coelicolor (strain ATCC BAA-471 / A3(2) / M145) OX=100226 GN=sdaA PE=3 SV=1	GO:0051539,GO:0003941,GO:0003941,GO:0006094,GO:0006094,GO:0051539	4 iron, 4 sulfur cluster binding,L-serine ammonia-lyase activity,L-serine ammonia-lyase activity,gluconeogenesis,gluconeogenesis,4 iron, 4 sulfur cluster binding	K01752	83.93	464.8	3.1e-139	L-serine dehydratase [EC:4.3.1.17]
TRINITY_DN1326_c1_g1	0.878587	5.3993	1.55055e-08	6.02744e-08	60.997	54.069	50.005	107.538	97.098	105.381	N.A.	N.A.	N.A.	N.A.	N.A.	N.A.	N.A.	N.A.	N.A.	N.A.	N.A.	N.A.	N.A.
TRINITY_DN1326_c1_g2	-0.11896	2.24239	0.737108	0.780943	7.346	10.655	8.287	5.728	9.712	8.175	N.A.	N.A.	N.A.	N.A.	N.A.	N.A.	N.A.	N.A.	N.A.	N.A.	N.A.	N.A.	N.A.
TRINITY_DN1326_c2_g1	-0.198901	7.91969	0.152907	0.197892	66.694	70.756	65.644	60.894	58.261	56.708	gi|2321473990|gb|CP107707.1|	6.39e-66	Lyophyllum decastes strain LRG-d1-1 chromosome 7	N.A.	N.A.	N.A.	N.A.	N.A.	K11086	71.57	201.4	1.1e-59	small nuclear ribonucleoprotein B and B'
TRINITY_DN1326_c2_g2	-0.666216	6.76961	0.0150335	0.0240743	96.502	90.958	112.45	44.49	53.639	89.959	N.A.	N.A.	N.A.	N.A.	N.A.	N.A.	GO:0055114,GO:0018580	obsolete oxidation-reduction process,nitronate monooxygenase activity	N.A.	N.A.	N.A.	N.A.	N.A.
TRINITY_DN1326_c3_g1	-0.58741	6.87092	0.0041962	0.00745402	115.172	111.272	125.771	63.157	76.151	99.084	N.A.	N.A.	N.A.	sp|A8N9T6|GMT_COPC7	3.09e-156	sp|A8N9T6|GMT_COPC7 GDP-mannose transporter OS=Coprinopsis cinerea (strain Okayama-7 / 130 / ATCC MYA-4618 / FGSC 9003) OX=240176 GN=VRG4 PE=3 SV=2	GO:0071555,GO:0000155,GO:0000160,GO:0004197,GO:0004673,GO:0006508,GO:0016021,GO:0055085	cell wall organization,phosphorelay sensor kinase activity,phosphorelay signal transduction system,cysteine-type endopeptidase activity,protein histidine kinase activity,proteolysis,N.A.,transmembrane transport	K15356	197.23	373.5	5.8e-112	GDP-mannose transporter
TRINITY_DN1326_c4_g1	1.78599	8.16681	6.20148e-22	7.43744e-21	40.253	36.785	42.69	147.816	111.356	152.054	gi|597932603|ref|XM_007320584.1|	0	Serpula lacrymans var. lacrymans S7.9 hypothetical protein (SERLADRAFT_450999), partial mRNA	sp|O93918|PYC_ASPTE	0	sp|O93918|PYC_ASPTE Pyruvate carboxylase OS=Aspergillus terreus OX=33178 GN=pyc PE=2 SV=1	GO:0055114,GO:0000175,GO:0003723,GO:0003824,GO:0003824,GO:0005524,GO:0006396,GO:0006814,GO:0008152,GO:0008716,GO:0016655,GO:0016874,GO:0046872	obsolete oxidation-reduction process,3'-5'-RNA exonuclease activity,RNA binding,catalytic activity,catalytic activity,ATP binding,RNA processing,sodium ion transport,metabolic process,D-alanine-D-alanine ligase activity,oxidoreductase activity, acting on NAD(P)H, quinone or similar compound as acceptor,ligase activity,metal ion binding	K01958	841.33	1838.9	0	pyruvate carboxylase [EC:6.4.1.1]
TRINITY_DN1326_c5_g1	0.381281	6.11351	0.0667966	0.0934325	54.303	52.392	69.324	62.713	70.953	91.978	N.A.	N.A.	N.A.	N.A.	N.A.	N.A.	GO:0004386	helicase activity	N.A.	N.A.	N.A.	N.A.	N.A.
TRINITY_DN1326_c6_g1	1.13338	6.91234	1.74271e-16	1.42792e-15	18.562	19.103	16.538	40.516	38.25	39.198	N.A.	N.A.	N.A.	N.A.	N.A.	N.A.	GO:0035091,GO:0007165	phosphatidylinositol binding,signal transduction	K08773	228.5	397.2	7.4e-119	RalA-binding protein 1
TRINITY_DN1326_c7_g1	-0.534019	1.76761	0.176959	0.225653	3.159	6.308	6.097	3.703	3.524	3.218	N.A.	N.A.	N.A.	N.A.	N.A.	N.A.	N.A.	N.A.	N.A.	N.A.	N.A.	N.A.	N.A.
TRINITY_DN1327_c0_g1	1.03238	3.25347	0.000207802	0.00046216	3.959	2.623	4.961	9.896	10.854	9.035	gi|2321473991|gb|CP107708.1|	0	Lyophyllum decastes strain LRG-d1-1 chromosome 8	N.A.	N.A.	N.A.	GO:0016773,GO:0003824,GO:0004672,GO:0005524,GO:0006468,GO:0009103,GO:0009244,GO:0016020	phosphotransferase activity, alcohol group as acceptor,catalytic activity,protein kinase activity,ATP binding,protein phosphorylation,lipopolysaccharide biosynthetic process,lipopolysaccharide core region biosynthetic process,membrane	N.A.	N.A.	N.A.	N.A.	N.A.
TRINITY_DN1327_c0_g2	0.343144	0.394421	0.528459	0.589105	1.975	2.027	0.781	1.841	1.936	2.159	N.A.	N.A.	N.A.	N.A.	N.A.	N.A.	GO:0016773,GO:0003824,GO:0004672,GO:0005524,GO:0006468,GO:0009103,GO:0016020	phosphotransferase activity, alcohol group as acceptor,catalytic activity,protein kinase activity,ATP binding,protein phosphorylation,lipopolysaccharide biosynthetic process,membrane	N.A.	N.A.	N.A.	N.A.	N.A.
TRINITY_DN1327_c1_g1	-6.40933	1.14866	2.08005e-22	2.57518e-21	8.165	6.459	9.596	0.13	0.12	0	N.A.	N.A.	N.A.	N.A.	N.A.	N.A.	N.A.	N.A.	N.A.	N.A.	N.A.	N.A.	N.A.
TRINITY_DN1328_c0_g1	-2.02528	8.40295	9.65523e-42	3.17661e-40	221.567	213.87	195.304	45.443	43.872	49.802	N.A.	N.A.	N.A.	sp|O74534|SLY1_SCHPO	4.77e-133	sp|O74534|SLY1_SCHPO Protein sly1 OS=Schizosaccharomyces pombe (strain 972 / ATCC 24843) OX=284812 GN=sly1 PE=3 SV=1	GO:0016192,GO:0006904,GO:0006904,GO:0016192	vesicle-mediated transport,vesicle docking involved in exocytosis,vesicle docking involved in exocytosis,vesicle-mediated transport	K21890,K19998	146.53,301.47	344.1,636.2	5.9E-103,3.4E-191	growth hormone-inducible transmembrane protein,sec1 family domain-containing protein 1
TRINITY_DN1328_c1_g1	-0.0518049	3.93997	0.81487	0.847745	22.975	24.349	22.336	23.192	18.771	23.507	N.A.	N.A.	N.A.	N.A.	N.A.	N.A.	N.A.	N.A.	N.A.	N.A.	N.A.	N.A.	N.A.
TRINITY_DN1329_c0_g1	0.177134	4.71873	0.525063	0.585852	18.661	14.784	18.037	40.809	40.446	15.251	N.A.	N.A.	N.A.	N.A.	N.A.	N.A.	GO:0005515	protein binding	N.A.	N.A.	N.A.	N.A.	N.A.
TRINITY_DN1329_c1_g1	-0.345392	4.42446	0.0974854	0.131786	36.423	44.456	40.309	27.047	32.54	32.812	N.A.	N.A.	N.A.	N.A.	N.A.	N.A.	N.A.	N.A.	N.A.	N.A.	N.A.	N.A.	N.A.
TRINITY_DN132_c0_g1	0.0675612	9.45784	0.643243	0.696536	112.447	111.727	110.533	142.435	154.717	152.054	N.A.	N.A.	N.A.	sp|Q5ZLG0|AACS_CHICK	3.27e-116	sp|Q5ZLG0|AACS_CHICK Acetoacetyl-CoA synthetase OS=Gallus gallus OX=9031 GN=AACS PE=2 SV=1	GO:0019013,GO:0000041,GO:0003677,GO:0003824,GO:0003824,GO:0006355,GO:0008152,GO:0008152,GO:0016021,GO:0016021	viral nucleocapsid,transition metal ion transport,DNA binding,catalytic activity,catalytic activity,regulation of DNA-templated transcription,metabolic process,metabolic process,N.A.,N.A.	K01907	534.8	549.7	4.6e-165	acetoacetyl-CoA synthetase [EC:6.2.1.16]
TRINITY_DN132_c1_g1	-0.679374	7.77557	9.85896e-06	2.65722e-05	136.864	131.303	145.517	77.243	76.847	89.769	N.A.	N.A.	N.A.	N.A.	N.A.	N.A.	N.A.	N.A.	N.A.	N.A.	N.A.	N.A.	N.A.
TRINITY_DN1330_c0_g1	0.526685	7.15544	0.000319532	0.000687331	41.33	39.389	43.871	60.493	56.673	50.941	N.A.	N.A.	N.A.	sp|Q70J59|SED2_ASPFU	3.35e-92	sp|Q70J59|SED2_ASPFU Tripeptidyl-peptidase sed2 OS=Aspergillus fumigatus (strain ATCC MYA-4609 / CBS 101355 / FGSC A1100 / Af293) OX=330879 GN=sed2 PE=1 SV=1	GO:0005198	structural molecule activity	N.A.	N.A.	N.A.	N.A.	N.A.
TRINITY_DN1330_c1_g1	-0.130506	5.78571	0.375987	0.438713	39.227	37.419	35.866	40.971	37.075	33.691	N.A.	N.A.	N.A.	N.A.	N.A.	N.A.	GO:0016790,GO:0005524,GO:0005525,GO:0005622,GO:0007264,GO:0016301	thiolester hydrolase activity,ATP binding,GTP binding,intracellular anatomical structure,small GTPase mediated signal transduction,kinase activity	K10416	109.23	140.6	3.6e-41	dynein cytoplasmic 1 light intermediate chain
TRINITY_DN1330_c2_g1	-0.118596	4.67948	0.542609	0.602376	34.448	29.947	30.85	24.567	29.353	31.382	N.A.	N.A.	N.A.	N.A.	N.A.	N.A.	N.A.	N.A.	K17607,K17607,K17607	67.4,67.4,67.4	92.9,76.3,84.1	1E-26,1.1E-21,5E-24	type 2A phosphatase activator TIP41,type 2A phosphatase activator TIP41,type 2A phosphatase activator TIP41
TRINITY_DN1330_c3_g1	0.243573	4.24757	0.34389	0.405852	22.58	23.696	24.026	20.085	33.051	29.154	N.A.	N.A.	N.A.	N.A.	N.A.	N.A.	N.A.	N.A.	N.A.	N.A.	N.A.	N.A.	N.A.
TRINITY_DN1331_c0_g1	-1.17531	5.52618	1.73706e-06	5.20451e-06	31.121	36.472	28.024	16.544	14.715	10.594	N.A.	N.A.	N.A.	N.A.	N.A.	N.A.	GO:0005515	protein binding	N.A.	N.A.	N.A.	N.A.	N.A.
TRINITY_DN1331_c1_g1	-0.775309	8.27493	3.30013e-07	1.08576e-06	137.506	129.286	143.8	86.262	88.691	77.506	gi|1372277314|ref|XM_024488014.1|	0	Postia placenta MAD-698-R-SB12 hypothetical protein (POSPLADRAFT_1168519), mRNA	sp|P0CO88|NBP35_CRYNJ	1.12e-165	sp|P0CO88|NBP35_CRYNJ Cytosolic Fe-S cluster assembly factor NBP35 OS=Cryptococcus neoformans var. neoformans serotype D (strain JEC21 / ATCC MYA-565) OX=214684 GN=NBP35 PE=3 SV=1	GO:0055114,GO:0003824,GO:0003924,GO:0004672,GO:0005524,GO:0005524,GO:0005525,GO:0006457,GO:0006468,GO:0009103,GO:0016020,GO:0016491,GO:0016773,GO:0043531	obsolete oxidation-reduction process,catalytic activity,GTPase activity,protein kinase activity,ATP binding,ATP binding,GTP binding,protein folding,protein phosphorylation,lipopolysaccharide biosynthetic process,membrane,oxidoreductase activity,phosphotransferase activity, alcohol group as acceptor,ADP binding	K03593,K01802	111.27,78.57	336.9,110.6	1.5E-100,5.6E-32	ATP-binding protein involved in chromosome partitioning,peptidylprolyl isomerase [EC:5.2.1.8]
TRINITY_DN1331_c2_g1	0.748494	3.48067	0.0508783	0.0729856	3.268	4.925	7.469	9.961	8.168	13.103	N.A.	N.A.	N.A.	N.A.	N.A.	N.A.	GO:0003677	DNA binding	N.A.	N.A.	N.A.	N.A.	N.A.
TRINITY_DN1331_c5_g1	-0.246503	-0.102207	0.762979	0.802413	15.254	15.4	27.742	2.945	17.488	28.194	N.A.	N.A.	N.A.	N.A.	N.A.	N.A.	N.A.	N.A.	N.A.	N.A.	N.A.	N.A.	N.A.
TRINITY_DN1332_c0_g1	2.58563	3.31499	1.28151e-16	1.06015e-15	1.323	2.046	1.708	10.503	10.201	10.474	N.A.	N.A.	N.A.	sp|P0DO29|ERIK_HERER	2.28e-122	sp|P0DO29|ERIK_HERER Dehydrogenase eriK OS=Hericium erinaceus OX=91752 GN=eriK PE=3 SV=1	GO:0055114,GO:0006813,GO:0016117,GO:0016491,GO:0016614,GO:0016614,GO:0016705,GO:0050660,GO:0050660,GO:0055114	obsolete oxidation-reduction process,potassium ion transport,carotenoid biosynthetic process,oxidoreductase activity,oxidoreductase activity, acting on CH-OH group of donors,oxidoreductase activity, acting on CH-OH group of donors,oxidoreductase activity, acting on paired donors, with incorporation or reduction of molecular oxygen,flavin adenine dinucleotide binding,flavin adenine dinucleotide bi…	N.A.	N.A.	N.A.	N.A.	N.A.
TRINITY_DN1333_c0_g1	-0.732353	8.34528	2.55437e-06	7.4683e-06	128.491	126.511	120.755	76.398	65.895	85.172	gi|2321473987|gb|CP107704.1|	3.73e-157	Lyophyllum decastes strain LRG-d1-1 chromosome 4	sp|F9WWD1|GT2_ZYMTI	3.07e-90	sp|F9WWD1|GT2_ZYMTI Type 2 glycosyltransferase OS=Zymoseptoria tritici (strain CBS 115943 / IPO323) OX=336722 GN=GT2 PE=3 SV=1	GO:0055085,GO:0016021,GO:0016757	transmembrane transport,N.A.,glycosyltransferase activity	K08192	355.83	524.4	1.8e-157	MFS transporter, ACS family, DAL5 transporter family protein
TRINITY_DN1334_c0_g1	0.0174048	7.62291	0.903615	0.922742	58.016	61.049	59.592	53.509	54.944	62.635	N.A.	N.A.	N.A.	N.A.	N.A.	N.A.	GO:0035434,GO:0005375,GO:0016020,GO:0016021	copper ion transmembrane transport,copper ion transmembrane transporter activity,membrane,N.A.	N.A.	N.A.	N.A.	N.A.	N.A.
TRINITY_DN1334_c0_g2	0.238839	6.0346	0.0807769	0.111132	22.778	22.73	22.236	27.642	24.209	27.095	N.A.	N.A.	N.A.	N.A.	N.A.	N.A.	GO:0055114,GO:0004616,GO:0004725,GO:0005515,GO:0006098,GO:0006470,GO:0008138,GO:0050661	obsolete oxidation-reduction process,phosphogluconate dehydrogenase (decarboxylating) activity,protein tyrosine phosphatase activity,protein binding,pentose-phosphate shunt,protein dephosphorylation,protein tyrosine/serine/threonine phosphatase activity,NADP binding	N.A.	N.A.	N.A.	N.A.	N.A.
TRINITY_DN1334_c0_g3	0.146182	5.40136	0.427013	0.49034	69.469	80.483	63.644	85.223	82.013	67.982	gi|1768673941|emb|LR732076.1|	3.75e-72	Armillaria ostoyae strain C18/9 genome assembly, chromosome: LG2	N.A.	N.A.	N.A.	GO:0046983,GO:0003677	protein dimerization activity,DNA binding	K12412	181.93	204.6	1.2e-60	pheromone receptor transcription factor
TRINITY_DN1334_c1_g1	-1.42495	7.90747	2.54235e-11	1.31197e-10	412.596	365.942	207.908	110.245	90.855	86.661	N.A.	N.A.	N.A.	N.A.	N.A.	N.A.	GO:0046872,GO:0005515	metal ion binding,protein binding	K21543	147	149.6	1.3e-43	transcription factor CRZ1
TRINITY_DN1334_c2_g1	1.662	4.9808	1.74703e-09	7.52346e-09	11.028	12.786	9.514	92.975	45.906	62.475	N.A.	N.A.	N.A.	N.A.	N.A.	N.A.	N.A.	N.A.	N.A.	N.A.	N.A.	N.A.	N.A.
TRINITY_DN1334_c3_g1	1.02324	7.34763	3.08821e-09	1.30633e-08	90.844	82.377	77.666	143.063	189.29	166.866	N.A.	N.A.	N.A.	N.A.	N.A.	N.A.	GO:0046872,GO:0004842,GO:0005515,GO:0005680,GO:0008270	metal ion binding,ubiquitin-protein transferase activity,protein binding,anaphase-promoting complex,zinc ion binding	K11097	58.93	150.9	1.3e-44	small nuclear ribonucleoprotein E
TRINITY_DN1334_c4_g1	-0.685383	6.66013	0.00103026	0.00203423	87.576	100.864	84.59	63.806	57.51	45.045	N.A.	N.A.	N.A.	N.A.	N.A.	N.A.	GO:0016021,GO:0004190,GO:0005643,GO:0006810	N.A.,aspartic-type endopeptidase activity,nuclear pore,transport	K14297	123.33	208	1.4e-61	nuclear pore complex protein Nup98-Nup96
TRINITY_DN1334_c5_g1	-1.22247	2.6046	0.00100039	0.00197889	22.906	15.987	20.564	7.222	5.862	12.013	N.A.	N.A.	N.A.	N.A.	N.A.	N.A.	GO:0030261,GO:0003677	chromosome condensation,DNA binding	N.A.	N.A.	N.A.	N.A.	N.A.
TRINITY_DN1334_c6_g1	-1.5231	13.3394	1.09264e-13	7.12956e-13	5722.08	5764.08	5416.1	1570.07	2268.72	1984.16	N.A.	N.A.	N.A.	sp|P17423|KHSE_YEAST	2.64e-133	sp|P17423|KHSE_YEAST Homoserine kinase OS=Saccharomyces cerevisiae (strain ATCC 204508 / S288c) OX=559292 GN=THR1 PE=1 SV=4	GO:0005524	ATP binding	K00872	159.5	374.1	6.5e-112	homoserine kinase [EC:2.7.1.39]
TRINITY_DN1334_c7_g1	1.07617	6.41959	2.22696e-12	1.27998e-11	5.262	6.184	6.179	13.459	11.506	11.893	gi|2033047854|ref|XM_041320599.1|	0	Suillus paluster dynein heavy chain and region D6 of dynein motor-domain-containing protein (EDB91DRAFT_1196823), partial mRNA	sp|Q9JHU4|DYHC1_MOUSE	0	sp|Q9JHU4|DYHC1_MOUSE Cytoplasmic dynein 1 heavy chain 1 OS=Mus musculus OX=10090 GN=Dync1h1 PE=1 SV=2	GO:0070526,GO:0000166,GO:0003676,GO:0003677,GO:0003723,GO:0003724,GO:0003777,GO:0005198,GO:0005524,GO:0005525,GO:0006281,GO:0006310,GO:0006576,GO:0006614,GO:0006810,GO:0007018,GO:0007049,GO:0007059,GO:0009378,GO:0015979,GO:0015995,GO:0016021,GO:0016301,GO:0016787,GO:0016851,GO:0016887,GO:0030286,GO:0051301	N.A.,nucleotide binding,nucleic acid binding,DNA binding,RNA binding,RNA helicase activity,microtubule motor activity,structural molecule activity,ATP binding,GTP binding,DNA repair,DNA recombination,biogenic amine metabolic process,SRP-dependent cotranslational protein targeting to membrane,transport,microtubule-based movement,cell cycle,chromosome segregation,four-way junction helicase activity…	K10413	2996.77	3702.8	0	dynein cytoplasmic 1 heavy chain
TRINITY_DN1335_c0_g1	2.62329	5.41957	2.62968e-17	2.30419e-16	4.71	5.105	4.634	34.734	33.888	17.15	N.A.	N.A.	N.A.	N.A.	N.A.	N.A.	GO:0005515	protein binding	N.A.	N.A.	N.A.	N.A.	N.A.
TRINITY_DN1335_c1_g1	2.73074	4.93036	4.06973e-06	1.15756e-05	5.845	6.014	4.525	47.424	23.47	9.245	N.A.	N.A.	N.A.	sp|Q76CE6|IBPKB_TYPIS	4.19e-75	sp|Q76CE6|IBPKB_TYPIS Ice-binding protein K3-B1 OS=Typhula ishikariensis OX=69361 GN=K3-B1 PE=1 SV=1	GO:0016021,GO:0003743,GO:0006413,GO:0006820	N.A.,translation initiation factor activity,translational initiation,monoatomic anion transport	N.A.	N.A.	N.A.	N.A.	N.A.
TRINITY_DN1335_c1_g2	9.96165	1.88116	1.94914e-08	7.48873e-08	0	0	0	20.258	8.124	1.309	N.A.	N.A.	N.A.	N.A.	N.A.	N.A.	N.A.	N.A.	N.A.	N.A.	N.A.	N.A.	N.A.
TRINITY_DN1336_c0_g1	0.263675	3.92005	0.242688	0.297752	5.124	5.843	6.306	6.973	10.81	6.616	N.A.	N.A.	N.A.	N.A.	N.A.	N.A.	N.A.	N.A.	N.A.	N.A.	N.A.	N.A.	N.A.
TRINITY_DN1336_c1_g1	-0.0231097	8.75477	0.884072	0.906559	265.256	246.43	282.338	265.402	275.023	239.395	gi|2432181007|ref|XM_053087671.1|	7.16e-69	Dioszegia hungarica uncharacterized protein (MKK02DRAFT_28929), partial mRNA	sp|P26641|EF1G_HUMAN	9.34e-75	sp|P26641|EF1G_HUMAN Elongation factor 1-gamma OS=Homo sapiens OX=9606 GN=EEF1G PE=1 SV=3	GO:0071436,GO:0003735,GO:0003746,GO:0005515,GO:0005622,GO:0005840,GO:0006414,GO:0008948,GO:0015081,GO:0016020	N.A.,structural constituent of ribosome,translation elongation factor activity,protein binding,intracellular anatomical structure,ribosome,translational elongation,oxaloacetate decarboxylase activity,sodium ion transmembrane transporter activity,membrane	K03233,K00799	230.73,61.1	431.6,88.7	2.2E-129,2.9E-25	elongation factor 1-gamma,glutathione S-transferase [EC:2.5.1.18]
TRINITY_DN1337_c0_g1	-1.1743	7.34618	6.91348e-10	3.12289e-09	32.049	32.456	30.105	12.701	13.66	16.541	gi|2234864646|ref|XM_047893344.1|	1e-57	Psilocybe cubensis uncharacterized protein (JR316_0007608), partial mRNA	N.A.	N.A.	N.A.	GO:0046983,GO:0003677,GO:0003677,GO:0005634,GO:0006355,GO:0009055,GO:0015035,GO:0016021,GO:0016192,GO:0045454	protein dimerization activity,DNA binding,DNA binding,nucleus,regulation of DNA-templated transcription,electron transfer activity,protein-disulfide reductase activity,N.A.,vesicle-mediated transport,cell redox homeostasis	K09265	173.23	220.5	3.9e-65	transcription factor RLM1
TRINITY_DN1337_c1_g1	-1.05724	2.89808	0.0315959	0.0473994	32.454	35.108	24.734	58.154	47.57	7.936	N.A.	N.A.	N.A.	N.A.	N.A.	N.A.	N.A.	N.A.	N.A.	N.A.	N.A.	N.A.	N.A.
TRINITY_DN1337_c2_g1	-3.78869	4.18989	1.28324e-18	1.23533e-17	37.321	30.505	27.388	1.938	5.992	1.169	N.A.	N.A.	N.A.	N.A.	N.A.	N.A.	GO:0055114,GO:0016491	obsolete oxidation-reduction process,oxidoreductase activity	N.A.	N.A.	N.A.	N.A.	N.A.
TRINITY_DN1337_c2_g2	1.57618	8.82833	0.000165743	0.00037612	504.842	564.668	584.386	2190.31	2028.93	742.931	N.A.	N.A.	N.A.	N.A.	N.A.	N.A.	GO:0050909,GO:0016021	sensory perception of taste,N.A.	N.A.	N.A.	N.A.	N.A.	N.A.
TRINITY_DN1337_c2_g3	1.94548	3.79493	0.000259974	0.000570516	14.8	15.456	15.357	62.258	73.063	17.54	N.A.	N.A.	N.A.	N.A.	N.A.	N.A.	N.A.	N.A.	N.A.	N.A.	N.A.	N.A.	N.A.
TRINITY_DN1337_c3_g1	-5.81758	10.4103	1.88137e-37	5.03282e-36	4578.08	5398.4	2064.27	57.916	81.643	66.632	N.A.	N.A.	N.A.	N.A.	N.A.	N.A.	N.A.	N.A.	N.A.	N.A.	N.A.	N.A.	N.A.
TRINITY_DN1337_c4_g1	0.0554755	2.18625	0.895147	0.915729	25.276	19.718	20.227	26.69	27.124	13.303	N.A.	N.A.	N.A.	N.A.	N.A.	N.A.	N.A.	N.A.	N.A.	N.A.	N.A.	N.A.	N.A.
TRINITY_DN1338_c0_g1	-0.337137	4.95843	0.0490651	0.0706324	19.174	19.983	20.627	16.414	17.532	13.592	N.A.	N.A.	N.A.	N.A.	N.A.	N.A.	GO:0005515	protein binding	N.A.	N.A.	N.A.	N.A.	N.A.
TRINITY_DN1338_c1_g1	0.0772735	6.50731	0.649586	0.702342	43.867	55.669	47.997	58.176	48.745	46.734	N.A.	N.A.	N.A.	N.A.	N.A.	N.A.	GO:0046872,GO:0005515,GO:0008270	metal ion binding,protein binding,zinc ion binding	N.A.	N.A.	N.A.	N.A.	N.A.
TRINITY_DN1338_c2_g1	-0.808448	5.6151	6.05685e-09	2.46027e-08	33.214	32.286	33.776	19.121	17.782	19.419	gi|2511645885|emb|OX637805.1|	5.43e-84	Clavaria fumosa genome assembly, chromosome: 12	sp|O14470|SSR2_SCHPO	7.86e-81	sp|O14470|SSR2_SCHPO SWI/SNF and RSC complexes subunit ssr2 OS=Schizosaccharomyces pombe (strain 972 / ATCC 24843) OX=284812 GN=ssr2 PE=1 SV=3	GO:0016020,GO:0003677,GO:0003682,GO:0003899,GO:0005515,GO:0006351,GO:0008270	membrane,DNA binding,chromatin binding,DNA-directed 5'-3' RNA polymerase activity,protein binding,DNA-templated transcription,zinc ion binding	N.A.	N.A.	N.A.	N.A.	N.A.
TRINITY_DN1338_c3_g1	1.69869	10.7405	9.40074e-10	4.17827e-09	2797.85	2541.44	1970.91	11705	8969.71	5027.02	N.A.	N.A.	N.A.	N.A.	N.A.	N.A.	GO:0055114,GO:0005215,GO:0005524,GO:0005737,GO:0006457,GO:0006810,GO:0008270,GO:0016491,GO:0016491,GO:0016820,GO:0043190,GO:0055114	obsolete oxidation-reduction process,transporter activity,ATP binding,cytoplasm,protein folding,transport,zinc ion binding,oxidoreductase activity,oxidoreductase activity,N.A.,ATP-binding cassette (ABC) transporter complex,obsolete oxidation-reduction process	N.A.	N.A.	N.A.	N.A.	N.A.
TRINITY_DN1339_c0_g1	-0.877448	6.93507	3.86057e-09	1.60536e-08	48.419	54.23	48.769	29.256	32.214	27.285	N.A.	N.A.	N.A.	N.A.	N.A.	N.A.	N.A.	N.A.	K01771	88.4	154.1	2.5e-45	1-phosphatidylinositol phosphodiesterase [EC:4.6.1.13]
TRINITY_DN1339_c1_g1	-1.183	4.30606	0.000169805	0.000384422	39.237	43.793	24.744	20.226	25.558	16.89	N.A.	N.A.	N.A.	N.A.	N.A.	N.A.	GO:0006383,GO:0000398,GO:0003677,GO:0003899,GO:0005666,GO:0005681	transcription by RNA polymerase III,mRNA splicing, via spliceosome,DNA binding,DNA-directed 5'-3' RNA polymerase activity,RNA polymerase III complex,spliceosomal complex	N.A.	N.A.	N.A.	N.A.	N.A.
TRINITY_DN1339_c2_g1	-0.254497	4.06348	0.363288	0.425355	42.712	42.628	27.279	34.951	31.822	26.825	N.A.	N.A.	N.A.	N.A.	N.A.	N.A.	N.A.	N.A.	N.A.	N.A.	N.A.	N.A.	N.A.
TRINITY_DN133_c0_g1	0.859383	8.20934	0.0112042	0.0183537	75.965	101.527	114.04	198.24	212.738	90.219	N.A.	N.A.	N.A.	sp|P04842|ALOX1_KOMPG	1.17e-140	sp|P04842|ALOX1_KOMPG Alcohol oxidase 1 OS=Komagataella phaffii (strain GS115 / ATCC 20864) OX=644223 GN=AOX1 PE=1 SV=2	GO:0055114,GO:0016117,GO:0016614,GO:0016614,GO:0016705,GO:0050660,GO:0050660,GO:0055114	obsolete oxidation-reduction process,carotenoid biosynthetic process,oxidoreductase activity, acting on CH-OH group of donors,oxidoreductase activity, acting on CH-OH group of donors,oxidoreductase activity, acting on paired donors, with incorporation or reduction of molecular oxygen,flavin adenine dinucleotide binding,flavin adenine dinucleotide binding,obsolete oxidation-reduction process	K17066	332.4	760.5	6.1e-229	alcohol oxidase [EC:1.1.3.13]
TRINITY_DN133_c1_g1	-2.49163	2.3395	3.17793e-13	1.99334e-12	107.955	125.554	149.025	27.675	23.1	16.641	N.A.	N.A.	N.A.	N.A.	N.A.	N.A.	GO:0055114,GO:0003677,GO:0016614,GO:0050660	obsolete oxidation-reduction process,DNA binding,oxidoreductase activity, acting on CH-OH group of donors,flavin adenine dinucleotide binding	N.A.	N.A.	N.A.	N.A.	N.A.
TRINITY_DN1340_c0_g1	0.0158728	5.4609	0.938019	0.950864	14.553	14.727	20.173	16.165	16.683	18.849	N.A.	N.A.	N.A.	N.A.	N.A.	N.A.	GO:0005515	protein binding	N.A.	N.A.	N.A.	N.A.	N.A.
TRINITY_DN1341_c0_g1	-0.0194761	6.33854	0.897866	0.917963	31.348	29.918	31.74	30.479	32.061	26.515	N.A.	N.A.	N.A.	N.A.	N.A.	N.A.	GO:0019028,GO:0005198,GO:0005634	viral capsid,structural molecule activity,nucleus	N.A.	N.A.	N.A.	N.A.	N.A.
TRINITY_DN1341_c0_g2	-1.38032	3.25121	9.48624e-05	0.000222503	6.98	6.44	7.733	1.787	2.327	3.908	N.A.	N.A.	N.A.	N.A.	N.A.	N.A.	N.A.	N.A.	N.A.	N.A.	N.A.	N.A.	N.A.
TRINITY_DN1341_c1_g1	0.181658	5.74713	0.2667	0.324247	218.654	198.887	194.941	227.376	273.849	244.972	N.A.	N.A.	N.A.	N.A.	N.A.	N.A.	GO:0030150,GO:0005742	protein import into mitochondrial matrix,mitochondrial outer membrane translocase complex	K17771	26.87	64.6	4.7e-18	mitochondrial import receptor subunit TOM7
TRINITY_DN1341_c2_g1	0.591737	3.02216	0.0120959	0.0196942	6.595	7.141	6.543	10.286	10.397	10.934	N.A.	N.A.	N.A.	N.A.	N.A.	N.A.	GO:0046872,GO:0005515,GO:0008270	metal ion binding,protein binding,zinc ion binding	K25174	128.63	173.2	7.1e-51	E3 ubiquitin-protein ligase RNF220 [EC:2.3.2.27]
TRINITY_DN1341_c3_g1	1.3494	2.86834	0.000199611	0.000445442	4.088	6.677	5.643	8.51	7.047	12.503	gi|343439999|gb|JF356795.1|	8.01e-83	Uncultured fungus clone NCD_4_254_a10 cellobiohydrolase I (cbhI) gene, partial cds	sp|P13860|GUX1_PHACH	0	sp|P13860|GUX1_PHACH Exoglucanase 1 OS=Phanerodontia chrysosporium OX=2822231 GN=CBH1 PE=2 SV=1	GO:0030248,GO:0004553,GO:0005576,GO:0005975	cellulose binding,hydrolase activity, hydrolyzing O-glycosyl compounds,extracellular region,carbohydrate metabolic process	K01225	544.53	825.1	2.5e-248	cellulose 1,4-beta-cellobiosidase [EC:3.2.1.91]
TRINITY_DN1342_c0_g1	0.968292	7.3307	6.37159e-11	3.17544e-10	29.6	29.653	32.149	66.567	64.025	59.157	N.A.	N.A.	N.A.	sp|Q5I0C3|MCCA_RAT	0	sp|Q5I0C3|MCCA_RAT Methylcrotonoyl-CoA carboxylase subunit alpha, mitochondrial OS=Rattus norvegicus OX=10116 GN=Mccc1 PE=1 SV=1	GO:0055114,GO:0003824,GO:0005524,GO:0008033,GO:0008152,GO:0008716,GO:0016874,GO:0017150,GO:0050660	obsolete oxidation-reduction process,catalytic activity,ATP binding,tRNA processing,metabolic process,D-alanine-D-alanine ligase activity,ligase activity,tRNA dihydrouridine synthase activity,flavin adenine dinucleotide binding	K05543	236.57	456.3	1.2e-136	tRNA-dihydrouridine synthase 2 [EC:1.3.1.91]
TRINITY_DN1342_c1_g1	0.765135	6.53298	5.17565e-05	0.000125973	18.542	19.216	17.238	38.881	31.115	25.496	N.A.	N.A.	N.A.	N.A.	N.A.	N.A.	N.A.	N.A.	N.A.	N.A.	N.A.	N.A.	N.A.
TRINITY_DN1342_c2_g1	0.258003	5.89059	0.180577	0.229619	128.807	139.77	141.673	102.352	132.987	183.866	N.A.	N.A.	N.A.	N.A.	N.A.	N.A.	GO:0005515	protein binding	K18667	46.8	232.7	5.4e-69	activating signal cointegrator complex subunit 2
TRINITY_DN1342_c4_g1	-0.683027	6.41927	1.40673e-05	3.70994e-05	235.064	259.917	237.731	151.768	137.131	173.572	N.A.	N.A.	N.A.	N.A.	N.A.	N.A.	GO:0006351,GO:0003677,GO:0003899	DNA-templated transcription,DNA binding,DNA-directed 5'-3' RNA polymerase activity	K03014	90.7	199.1	5.3e-59	DNA-directed RNA polymerases I, II, and III subunit RPABC2
TRINITY_DN1343_c0_g1	-0.183245	2.59756	0.818781	0.850886	4.482	15.144	6.606	7.98	14.323	1.699	N.A.	N.A.	N.A.	N.A.	N.A.	N.A.	N.A.	N.A.	N.A.	N.A.	N.A.	N.A.	N.A.
TRINITY_DN1344_c0_g1	0.919974	5.7331	4.68452e-05	0.000114637	45.605	52.26	41.227	34.15	40.979	35.59	N.A.	N.A.	N.A.	sp|Q9P7V4|KTI12_SCHPO	5.84e-57	sp|Q9P7V4|KTI12_SCHPO Protein kti12 OS=Schizosaccharomyces pombe (strain 972 / ATCC 24843) OX=284812 GN=kti12 PE=3 SV=1	GO:0008176,GO:0006400,GO:0008152,GO:0008168	tRNA (guanine-N7-)-methyltransferase activity,tRNA modification,metabolic process,methyltransferase activity	K15456,K13621	117.97,517.13	319.8,972.8	1.3E-95,8.9E-293	protein KTI12,betaine lipid synthase
TRINITY_DN1344_c1_g1	1.69324	6.14395	1.04121e-23	1.40359e-22	68.797	71.988	66.589	222.233	263.006	204.705	N.A.	N.A.	N.A.	N.A.	N.A.	N.A.	N.A.	N.A.	N.A.	N.A.	N.A.	N.A.	N.A.
TRINITY_DN1344_c2_g1	-1.09553	5.36819	5.10483e-09	2.08938e-08	23.498	23.942	20.654	9.961	9.005	12.643	N.A.	N.A.	N.A.	N.A.	N.A.	N.A.	GO:0008023,GO:0006368	transcription elongation factor complex,transcription elongation by RNA polymerase II	N.A.	N.A.	N.A.	N.A.	N.A.
TRINITY_DN1345_c0_g1	2.61218	5.15364	1.55244e-12	9.06242e-12	91.042	90.465	72.968	486.434	525.902	256.655	N.A.	N.A.	N.A.	N.A.	N.A.	N.A.	GO:0005992,GO:0003824	trehalose biosynthetic process,catalytic activity	N.A.	N.A.	N.A.	N.A.	N.A.
TRINITY_DN1345_c1_g1	3.44978	7.16243	3.50588e-27	5.7783e-26	26.727	32.362	25.071	565.095	581.172	212.8	N.A.	N.A.	N.A.	N.A.	N.A.	N.A.	GO:0005992,GO:0003824,GO:0003824,GO:0005992	trehalose biosynthetic process,catalytic activity,catalytic activity,trehalose biosynthetic process	N.A.	N.A.	N.A.	N.A.	N.A.
TRINITY_DN1346_c0_g1	0.901372	6.58677	2.80581e-09	1.19216e-08	27.517	24.87	24.353	54.235	80.991	57.837	gi|597937239|ref|XM_007322902.1|	0	Serpula lacrymans var. lacrymans S7.9 hypothetical protein (SERLADRAFT_452925), partial mRNA	sp|F1Q4S1|ATP9B_DANRE	0	sp|F1Q4S1|ATP9B_DANRE Probable phospholipid-transporting ATPase IIB OS=Danio rerio OX=7955 GN=atp9b PE=3 SV=1	GO:0046872,GO:0000166	metal ion binding,nucleotide binding	N.A.	N.A.	N.A.	N.A.	N.A.
TRINITY_DN1346_c1_g1	0.24822	3.83256	0.236503	0.290922	10.476	9.329	9.596	11.304	10.441	13.652	N.A.	N.A.	N.A.	N.A.	N.A.	N.A.	N.A.	N.A.	N.A.	N.A.	N.A.	N.A.	N.A.
TRINITY_DN1346_c2_g1	0.268428	6.37226	0.0430024	0.0626186	34.102	37.324	35.075	41.198	40.849	44.675	N.A.	N.A.	N.A.	N.A.	N.A.	N.A.	GO:0016538,GO:0007049	cyclin-dependent protein serine/threonine kinase regulator activity,cell cycle	N.A.	N.A.	N.A.	N.A.	N.A.
TRINITY_DN1346_c2_g2	1.65947	4.19659	1.55769e-14	1.09191e-13	12.608	10.541	13.758	41.891	36.988	37.019	N.A.	N.A.	N.A.	N.A.	N.A.	N.A.	N.A.	N.A.	N.A.	N.A.	N.A.	N.A.	N.A.
TRINITY_DN1346_c3_g1	-0.232134	5.93698	0.123919	0.164161	24.95	23.961	24.353	22.012	21.751	18.39	gi|2028117970|ref|XM_040911761.1|	4.42e-101	Laetiporus sulphureus 93-53 uncharacterized protein (LAESUDRAFT_753133), mRNA	N.A.	N.A.	N.A.	GO:0032040,GO:0006629	small-subunit processome,lipid metabolic process	N.A.	N.A.	N.A.	N.A.	N.A.
TRINITY_DN1347_c0_g1	-2.16309	5.27478	1.64339e-19	1.67202e-18	89.502	92.53	95.494	17.898	17.401	28.184	N.A.	N.A.	N.A.	N.A.	N.A.	N.A.	GO:0016020,GO:0003824	membrane,catalytic activity	K07252	85.37	235.4	5.7e-70	dolichyldiphosphatase [EC:3.6.1.43]
TRINITY_DN1347_c0_g2	-3.11421	2.64597	1.22036e-13	7.90886e-13	20.003	19.084	13.694	2.176	1.109	2.649	N.A.	N.A.	N.A.	N.A.	N.A.	N.A.	N.A.	N.A.	N.A.	N.A.	N.A.	N.A.	N.A.
TRINITY_DN1347_c1_g1	-0.948663	2.79469	0.000424361	0.000894451	4.66	4.29	5.888	1.916	2.045	2.629	N.A.	N.A.	N.A.	N.A.	N.A.	N.A.	GO:0005515	protein binding	N.A.	N.A.	N.A.	N.A.	N.A.
TRINITY_DN13487_c0_g1	8.40147	0.402912	0.00118725	0.0023144	0	0	0	9.712	9.755	0	N.A.	N.A.	N.A.	N.A.	N.A.	N.A.	N.A.	N.A.	N.A.	N.A.	N.A.	N.A.	N.A.
TRINITY_DN1348_c0_g1	-0.700281	4.68288	0.00635791	0.0109373	33.283	31.775	34.494	16.198	16.281	23.807	N.A.	N.A.	N.A.	N.A.	N.A.	N.A.	N.A.	N.A.	K11768	213.23	301.2	8.6e-90	actin-related protein 9
TRINITY_DN1348_c1_g1	-0.228972	4.89496	0.231149	0.285225	16.103	18.089	16.683	12.787	13.225	17.06	N.A.	N.A.	N.A.	sp|D7NJ68|ERG7_GANLU	0	sp|D7NJ68|ERG7_GANLU Lanosterol synthase OS=Ganoderma lucidum OX=5315 GN=LS PE=2 SV=1	GO:0003824,GO:0003824	catalytic activity,catalytic activity	N.A.	N.A.	N.A.	N.A.	N.A.
TRINITY_DN1348_c2_g1	-0.94193	6.94278	0.000536427	0.00110968	541.334	516.821	477.624	321.554	304.039	163.268	N.A.	N.A.	N.A.	N.A.	N.A.	N.A.	N.A.	N.A.	K02908,K02908	44.37,44.37	63.9,58.9	8.2E-18,2.8E-16	large subunit ribosomal protein L30e,large subunit ribosomal protein L30e
TRINITY_DN1349_c0_g1	-0.964565	5.26569	0.00262823	0.00483579	13.536	13.572	12.685	6.118	6.177	11.833	N.A.	N.A.	N.A.	sp|Q9JI38|PUS3_MOUSE	3.74e-64	sp|Q9JI38|PUS3_MOUSE tRNA pseudouridine(38/39) synthase OS=Mus musculus OX=10090 GN=Pus3 PE=1 SV=2	GO:0043565,GO:0001522,GO:0003700,GO:0003723,GO:0006355,GO:0009451,GO:0009982,GO:0031110	sequence-specific DNA binding,pseudouridine synthesis,DNA-binding transcription factor activity,RNA binding,regulation of DNA-templated transcription,RNA modification,pseudouridine synthase activity,regulation of microtubule polymerization or depolymerization	K01855	210.47	443.1	7.4e-133	tRNA pseudouridine38/39 synthase [EC:5.4.99.45]
TRINITY_DN1349_c1_g1	-0.558775	5.90901	0.000228559	0.000506356	11.611	10.939	12.367	7.98	7.82	8.795	N.A.	N.A.	N.A.	sp|P24686|BIME_EMENI	5.75e-147	sp|P24686|BIME_EMENI Negative regulator of mitosis OS=Emericella nidulans (strain FGSC A4 / ATCC 38163 / CBS 112.46 / NRRL 194 / M139) OX=227321 GN=bimE PE=2 SV=2	GO:0005680	anaphase-promoting complex	K03348	237.57	1276.6	0	anaphase-promoting complex subunit 1
TRINITY_DN134_c0_g1	0.545405	7.32427	0.000353914	0.000755421	53.138	50.934	48.288	73.139	61.273	45.794	N.A.	N.A.	N.A.	N.A.	N.A.	N.A.	GO:0016020	membrane	K21989	77.57	153.8	3e-45	calcium permeable stress-gated cation channel
TRINITY_DN134_c1_g1	1.77755	9.65581	2.2865e-18	2.14581e-17	217.776	197.58	144.036	639.578	772.072	673.94	N.A.	N.A.	N.A.	N.A.	N.A.	N.A.	N.A.	N.A.	N.A.	N.A.	N.A.	N.A.	N.A.
TRINITY_DN134_c1_g2	0.0434371	8.18531	0.805505	0.839731	58.963	50.659	46.879	59.324	53.976	46.214	N.A.	N.A.	N.A.	sp|Q9C0Y9|SPEB3_SCHPO	1.95e-81	sp|Q9C0Y9|SPEB3_SCHPO Putative agmatinase 3 OS=Schizosaccharomyces pombe (strain 972 / ATCC 24843) OX=284812 GN=SPAPB24D3.03 PE=3 SV=2	GO:0046872,GO:0004810,GO:0005515,GO:0016020,GO:0016437	metal ion binding,CCA tRNA nucleotidyltransferase activity,protein binding,membrane,N.A.	N.A.	N.A.	N.A.	N.A.	N.A.
TRINITY_DN1350_c0_g1	-0.608361	7.90246	5.87284e-05	0.000141857	82.6	76.543	78.674	46.785	52.301	56.118	N.A.	N.A.	N.A.	sp|P49412|PRIB_LENED	0	sp|P49412|PRIB_LENED Protein priB OS=Lentinula edodes OX=5353 GN=priB PE=2 SV=1	GO:0055085,GO:0000981,GO:0003677,GO:0005634,GO:0006351,GO:0006355,GO:0008270,GO:0016020	transmembrane transport,DNA-binding transcription factor activity, RNA polymerase II-specific,DNA binding,nucleus,DNA-templated transcription,regulation of DNA-templated transcription,zinc ion binding,membrane	N.A.	N.A.	N.A.	N.A.	N.A.
TRINITY_DN1350_c0_g2	-0.183735	4.49653	0.380909	0.443447	22.669	17.351	18.773	16.642	15.095	18.819	N.A.	N.A.	N.A.	N.A.	N.A.	N.A.	GO:0046938,GO:0010038,GO:0016756,GO:0046872	phytochelatin biosynthetic process,response to metal ion,glutathione gamma-glutamylcysteinyltransferase activity,metal ion binding	N.A.	N.A.	N.A.	N.A.	N.A.
TRINITY_DN1351_c0_g1	-0.0746452	8.24834	0.590992	0.649041	82.827	76.221	75.612	74.623	68.321	77.886	gi|568436228|ref|XM_006454489.1|	1.29e-177	Agaricus bisporus var. bisporus H97 hypothetical protein (AGABI2DRAFT_114299), partial mRNA	sp|Q92359|YDHE_SCHPO	1.28e-105	sp|Q92359|YDHE_SCHPO Pumilio domain-containing protein C6G9.14 OS=Schizosaccharomyces pombe (strain 972 / ATCC 24843) OX=284812 GN=SPAC6G9.14 PE=4 SV=1	GO:0006412,GO:0003723,GO:0003735,GO:0005622,GO:0005840	translation,RNA binding,structural constituent of ribosome,intracellular anatomical structure,ribosome	K17943,K02980	132.27,69.53	403.3,102.5	1.7E-120,1.3E-29	pumilio RNA-binding family,small subunit ribosomal protein S29e
TRINITY_DN1352_c0_g1	-0.374806	7.5185	0.0119629	0.0194962	179.605	201.681	189.743	125.176	133.596	144.509	N.A.	N.A.	N.A.	N.A.	N.A.	N.A.	GO:0008270,GO:0000981,GO:0003677,GO:0005634,GO:0006351,GO:0006355	zinc ion binding,DNA-binding transcription factor activity, RNA polymerase II-specific,DNA binding,nucleus,DNA-templated transcription,regulation of DNA-templated transcription	N.A.	N.A.	N.A.	N.A.	N.A.
TRINITY_DN1352_c0_g2	0.073038	4.42388	0.753307	0.794576	14.336	15.153	17.656	13.188	15.628	18.909	N.A.	N.A.	N.A.	N.A.	N.A.	N.A.	GO:0008270,GO:0003677,GO:0005634,GO:0006351	zinc ion binding,DNA binding,nucleus,DNA-templated transcription	N.A.	N.A.	N.A.	N.A.	N.A.
TRINITY_DN1352_c1_g1	1.03802	5.62026	2.00779e-10	9.47824e-10	13.151	11.299	10.65	25.661	21.382	22.657	N.A.	N.A.	N.A.	N.A.	N.A.	N.A.	GO:0043565,GO:0003677,GO:0003700,GO:0006355	sequence-specific DNA binding,DNA binding,DNA-binding transcription factor activity,regulation of DNA-templated transcription	N.A.	N.A.	N.A.	N.A.	N.A.
TRINITY_DN1352_c2_g1	-0.010608	6.74633	0.944675	0.956369	34.023	33.385	35.239	32.558	30.387	37.809	N.A.	N.A.	N.A.	sp|Q9USN3|UTP13_SCHPO	3.15e-154	sp|Q9USN3|UTP13_SCHPO Probable U3 small nucleolar RNA-associated protein 13 OS=Schizosaccharomyces pombe (strain 972 / ATCC 24843) OX=284812 GN=utp13 PE=3 SV=3	GO:0032040,GO:0003824,GO:0005129,GO:0005198,GO:0005515,GO:0005576,GO:0006364,GO:0006955,GO:0008083,GO:0008152,GO:0019028	small-subunit processome,catalytic activity,granulocyte macrophage colony-stimulating factor receptor binding,structural molecule activity,protein binding,extracellular region,rRNA processing,immune response,growth factor activity,metabolic process,viral capsid	K14555	278.97	982.7	1e-295	U3 small nucleolar RNA-associated protein 13
TRINITY_DN1353_c0_g1	0.0287898	4.83076	0.869946	0.89496	38.407	35.298	40.219	20.843	20.642	30.543	N.A.	N.A.	N.A.	sp|P0C7L7|YUM14_USTMA	0	sp|P0C7L7|YUM14_USTMA Putative DEAH-box ATP-dependent helicase UM11114 OS=Ustilago maydis (strain 521 / FGSC 9021) OX=237631 GN=UMAG_11114 PE=3 SV=1	GO:0005524,GO:0003676,GO:0004386	ATP binding,nucleic acid binding,helicase activity	N.A.	N.A.	N.A.	N.A.	N.A.
TRINITY_DN1354_c0_g1	-0.16004	6.25815	0.267867	0.325434	46.168	42.552	43.644	34.139	34.487	30.273	N.A.	N.A.	N.A.	sp|O74396|VPS91_SCHPO	2.28e-80	sp|O74396|VPS91_SCHPO Vacuolar protein sorting-associated protein 9a OS=Schizosaccharomyces pombe (strain 972 / ATCC 24843) OX=284812 GN=vps901 PE=1 SV=3	GO:0005515	protein binding	K20131	128.7	367.9	6.2e-110	Rab5 GDP/GTP exchange factor
TRINITY_DN1355_c0_g1	-1.03784	6.62542	1.98163e-10	9.37019e-10	95.317	106.291	69.015	32.753	33.475	39.438	N.A.	N.A.	N.A.	sp|Q8TG11|CSK2C_NEUCR	1.39e-57	sp|Q8TG11|CSK2C_NEUCR Casein kinase II subunit beta-2 OS=Neurospora crassa (strain ATCC 24698 / 74-OR23-1A / CBS 708.71 / DSM 1257 / FGSC 987) OX=367110 GN=ckb-2 PE=2 SV=1	GO:0046872,GO:0005956,GO:0019887	metal ion binding,protein kinase CK2 complex,protein kinase regulator activity	K03115	59.37	186.4	4.4e-55	casein kinase II subunit beta
TRINITY_DN1355_c1_g1	1.39446	1.97696	3.26593e-06	9.41724e-06	15.679	17.256	19.301	44.674	40.947	38.398	N.A.	N.A.	N.A.	N.A.	N.A.	N.A.	N.A.	N.A.	N.A.	N.A.	N.A.	N.A.	N.A.
[truncated: 7,499 more rows]
